# Supplementary material for: Combined Small RNA and Degradome Sequencing Reveals Novel MiRNAs and Their Targets in the High-Yield Mutant Wheat Strain Yunong 3114
Source: PLoS One. 2015 Sep 15;10(9):e0137773. doi: 10.1371/journal.pone.0137773 (PMC4570824; doi:10.1371/journal.pone.0137773)
Supplement: S3 Table — (XLSX) [file pone.0137773.s004.xlsx]

## Sheet: PairFinder-wild
Table S3a. miRNA targets confirmed by degradome sequencing (wild).
miRNA-mRNA pairs	miRNA-mRNA alignments	mRNA_loc	csite	csite_count	score
all_isotig20387~~[miR5174]	5' TAGAAAGACAATTATTTAGGAACGGAGGGAG 3' all_isotig20387	all_isotig20387:1:429:+	235	45	3.5
	|x||xo|||||x|||||||||
	3' ------CAGTAGATAAAACCTTGCCTC---- 5' miR5174
all_HMJB4WI01COGNC~~[wild-m0368_3p]	5' AACGTAAACTCACAACCATTTATGCGCTGGA 3' all_HMJB4WI01COGNC	all_HMJB4WI01COGNC:1:164:+	62	154	4
	||ox||x|||||o|x||||||
	3' -------TGGCTGCTGGTAGAGACGCGA--- 5' wild-m0368_3p
all_HMJB4WI01COGNC~~[wild-m0368_3p]	5' ACGTAAACTCACAACCATTTATGCGCTGGAG 3' all_HMJB4WI01COGNC	all_HMJB4WI01COGNC:1:164:+	63	137	4
	||ox||x|||||o|x||||||
	3' ------TGGCTGCTGGTAGAGACGCGA---- 5' wild-m0368_3p
all_HMJB4WI01EOYNZ~~[miR2089]	5' CAAAGGTACGATGCTATCACATCGAGCCTGT 3' all_HMJB4WI01EOYNZ	all_HMJB4WI01EOYNZ:1:373:+	245	70	4
	|o|o||x|||o|o|x|||
	3' -----------ATGGTAATGTGGTTAGGA-- 5' miR2089
all_HMJB4WI01BXHG8~~[miR2089]	5' CTTTATTGGGATGTACTATTAAACCAAAATT 3' all_HMJB4WI01BXHG8	all_HMJB4WI01BXHG8:1:244:+	193	459	4
	|||o||||x|||||xxo|
	3' -------------ATGGTAATGTGGTTAGGA 5' miR2089
all_HMK61HD02H22VG~~[miR2089]	5' GGGATGTACTATTAAACCAAAATTGGGATTA 3' all_HMK61HD02H22VG	all_HMK61HD02H22VG:1:222:+	143	1243	4
	|||o||||x|||||xxo|
	3' ------ATGGTAATGTGGTTAGGA------- 5' miR2089
all_HMK61HD02H22VG~~[miR2089]	5' CTTTATTGGGATGTACTATTAAACCAAAATT 3' all_HMK61HD02H22VG	all_HMK61HD02H22VG:1:222:+	136	459	4
	|||o||||x|||||xxo|
	3' -------------ATGGTAATGTGGTTAGGA 5' miR2089
all_HMK61HD02H22VG~~[miR2089]	5' GGATGTACTATTAAACCAAAATTGGGATTAT 3' all_HMK61HD02H22VG	all_HMK61HD02H22VG:1:222:+	144	344	4
	|||o||||x|||||xxo|
	3' -----ATGGTAATGTGGTTAGGA-------- 5' miR2089
all_HMK61HD02H22VG~~[miR2089]	5' TGGGATGTACTATTAAACCAAAATTGGGATT 3' all_HMK61HD02H22VG	all_HMK61HD02H22VG:1:222:+	142	315	4
	|||o||||x|||||xxo|
	3' -------ATGGTAATGTGGTTAGGA------ 5' miR2089
all_HMK61HD02H22VG~~[miR2089]	5' GATGTACTATTAAACCAAAATTGGGATTATC 3' all_HMK61HD02H22VG	all_HMK61HD02H22VG:1:222:+	145	212	4
	|||o||||x|||||xxo|
	3' ----ATGGTAATGTGGTTAGGA--------- 5' miR2089
all_HMK61HD02H22VG~~[miR2089]	5' TTGGGATGTACTATTAAACCAAAATTGGGAT 3' all_HMK61HD02H22VG	all_HMK61HD02H22VG:1:222:+	141	125	4
	|||o||||x|||||xxo|
	3' --------ATGGTAATGTGGTTAGGA----- 5' miR2089
all_HMJB4WI01COY3S~~[miR2089]	5' ACAAAGGACGATGCTATCACATCGAGCCTGT 3' all_HMJB4WI01COY3S	all_HMJB4WI01COY3S:1:402:+	317	70	4
	|o|o||x|||o|o|x|||
	3' -----------ATGGTAATGTGGTTAGGA-- 5' miR2089
all_isotig09415~~[miR5671]	5' GTTACCCGCCATTTCCGTGTTCACCAGAAAG 3' all_isotig09415	all_isotig09415:1:601:+	101	37	4
	||o|||||x||oox||o||
	3' CAGTGGGCAGTGGTGGTAC------------ 5' miR5671
all_isotig09415~~[miR5671]	5' CCATGGCACAGTTACCCGCCATTTCCGTGTT 3' all_isotig09415	all_isotig09415:1:601:+	91	27	4
	||o|||||x||oox||o||
	3' ----------CAGTGGGCAGTGGTGGTAC-- 5' miR5671
all_isotig09415~~[miR5671]	5' AGTTACCCGCCATTTCCGTGTTCACCAGAAA 3' all_isotig09415	all_isotig09415:1:601:+	100	26	4
	||o|||||x||oox||o||
	3' -CAGTGGGCAGTGGTGGTAC----------- 5' miR5671
all_HMJB4WI02I88O8~~[miR2089]	5' GGGATGTACTATTAAACCAAAATTGGGATTA 3' all_HMJB4WI02I88O8	all_HMJB4WI02I88O8:1:406:+	161	1243	4
	|||o||||x|||||xxo|
	3' ------ATGGTAATGTGGTTAGGA------- 5' miR2089
all_HMJB4WI02I88O8~~[miR2089]	5' CTTTATTGGGATGTACTATTAAACCAAAATT 3' all_HMJB4WI02I88O8	all_HMJB4WI02I88O8:1:406:+	154	459	4
	|||o||||x|||||xxo|
	3' -------------ATGGTAATGTGGTTAGGA 5' miR2089
all_HMJB4WI02I88O8~~[miR2089]	5' GGATGTACTATTAAACCAAAATTGGGATTAT 3' all_HMJB4WI02I88O8	all_HMJB4WI02I88O8:1:406:+	162	344	4
	|||o||||x|||||xxo|
	3' -----ATGGTAATGTGGTTAGGA-------- 5' miR2089
all_HMJB4WI02I88O8~~[miR2089]	5' TGGGATGTACTATTAAACCAAAATTGGGATT 3' all_HMJB4WI02I88O8	all_HMJB4WI02I88O8:1:406:+	160	315	4
	|||o||||x|||||xxo|
	3' -------ATGGTAATGTGGTTAGGA------ 5' miR2089
all_HMJB4WI02I88O8~~[miR2089]	5' GATGTACTATTAAACCAAAATTGGGATTATC 3' all_HMJB4WI02I88O8	all_HMJB4WI02I88O8:1:406:+	163	212	4
	|||o||||x|||||xxo|
	3' ----ATGGTAATGTGGTTAGGA--------- 5' miR2089
all_HMJB4WI02I2MYS~~[miR2089]	5' GGAGTGTACTATTAAACCAAAATTGGGATTA 3' all_HMJB4WI02I2MYS	all_HMJB4WI02I2MYS:1:492:+	49	1243	4
	|||o||||x|||||xxo|
	3' ------ATGGTAATGTGGTTAGGA------- 5' miR2089
all_HMJB4WI02I2MYS~~[miR2089]	5' TTATTGGGGAGTGTACTATTAAACCAAAATT 3' all_HMJB4WI02I2MYS	all_HMJB4WI02I2MYS:1:492:+	42	459	4
	|||o||||x|||||xxo|
	3' -------------ATGGTAATGTGGTTAGGA 5' miR2089
all_HMJB4WI02I2MYS~~[miR2089]	5' GAGTGTACTATTAAACCAAAATTGGGATTAT 3' all_HMJB4WI02I2MYS	all_HMJB4WI02I2MYS:1:492:+	50	344	4
	|||o||||x|||||xxo|
	3' -----ATGGTAATGTGGTTAGGA-------- 5' miR2089
all_HMJB4WI02I2MYS~~[miR2089]	5' GGGAGTGTACTATTAAACCAAAATTGGGATT 3' all_HMJB4WI02I2MYS	all_HMJB4WI02I2MYS:1:492:+	48	315	4
	|||o||||x|||||xxo|
	3' -------ATGGTAATGTGGTTAGGA------ 5' miR2089
all_HMJB4WI01CJC06~~[wild-m0368_3p]	5' ACGTAAAACTCACAACCATTTATGCGCTGGA 3' all_HMJB4WI01CJC06	all_HMJB4WI01CJC06:1:233:+	118	154	4
	||ox||x|||||o|x||||||
	3' -------TGGCTGCTGGTAGAGACGCGA--- 5' wild-m0368_3p
all_HMJB4WI01CJC06~~[wild-m0368_3p]	5' AACGTAAAACTCACAACCATTTATGCGCTGG 3' all_HMJB4WI01CJC06	all_HMJB4WI01CJC06:1:233:+	117	100	4
	||ox||x|||||o|x||||||
	3' --------TGGCTGCTGGTAGAGACGCGA-- 5' wild-m0368_3p
all_isotig04796~~[miR5015]	5' AAACTTAGCCAATAACAACAACAACAACAAC 3' all_isotig04796	all_isotig04796:1:809:+	197	97	1.5
	||xo|||||||||||||||||
	3' ---------GTCGTTGTTGTTGTTGTTGTT- 5' miR5015
all_isotig04796~~[miR5015]	5' GAAACTTAGCCAATAACAACAACAACAACAA 3' all_isotig04796	all_isotig04796:1:809:+	196	22	1.5
	||xo|||||||||||||||||
	3' ----------GTCGTTGTTGTTGTTGTTGTT 5' miR5015
all_HMK61HD01AM223~~[wild-m0319_3p]	5' CAGCATTCCGAGTAAGTCCTCAGCCTGGGGT 3' all_HMK61HD01AM223	all_HMK61HD01AM223:1:137:+	89	49	2.5
	|||x|o|||||||||||x|||
	3' -------GGCACGTTCAGGAGTCGCACC--- 5' wild-m0319_3p
all_HMK61HD01AM223~~[wild-m0319_3p]	5' ATTCCGAGTAAGTCCTCAGCCTGGGGTTCCG 3' all_HMK61HD01AM223	all_HMK61HD01AM223:1:137:+	93	32	2.5
	|||x|o|||||||||||x|||
	3' ---GGCACGTTCAGGAGTCGCACC------- 5' wild-m0319_3p
all_HMK61HD01CAS8W~~[miR159]	5' AGATGGAGCTCCCTTCAAGCCACCTCTGGAA 3' all_HMK61HD01CAS8W	all_HMK61HD01CAS8W:1:433:+	128	50	3
	||||||||||||x|||xx
	3' ------TCGAGGGAAGTTAGGTTT------- 5' miR159
all_HMK61HD01AF9PK~~[miR5048]	5' CTTGGATCTGAAACCCGCCAATATACTGCTC 3' all_HMK61HD01AF9PK	all_HMK61HD01AF9PK:1:500:+	346	51	4
	||o||o||x|||||x||x|||
	3' -AATCTGGAGTTTGGACGTTTA--------- 5' miR5048
all_isotig09955~~[miR5021]	5' CTTGCTTTTCTTCTTCTTCTTCTTCTTCTTC 3' all_isotig09955	all_isotig09955:1:592:+	469	92	0.5
	||||||||||||||||||o|||
	3' -------AAGAAGAAGAAGAAGAAGGAGA-- 5' miR5021
all_isotig09955~~[miR5021]	5' GTACTTGCTTTTCTTCTTCTTCTTCTTCTTC 3' all_isotig09955	all_isotig09955:1:592:+	466	92	2
	x|o|||||||||||||||o|||
	3' -------AAGAAGAAGAAGAAGAAGGAGA-- 5' miR5021
all_isotig09955~~[miR5021]	5' AATGTACTTGCTTTTCTTCTTCTTCTTCTTC 3' all_isotig09955	all_isotig09955:1:592:+	463	92	3
	||xx|o||||||||||||o|||
	3' -------AAGAAGAAGAAGAAGAAGGAGA-- 5' miR5021
all_isotig09955~~[miR5021]	5' GCTTTTCTTCTTCTTCTTCTTCTTCTTCTTC 3' all_isotig09955	all_isotig09955:1:592:+	472	92	0.5
	||||||||||||||||||o|||
	3' ----AAGAAGAAGAAGAAGAAGGAGA----- 5' miR5021
all_isotig09955~~[miR5021]	5' TTTCTTCTTCTTCTTCTTCTTCTTCTTCTTC 3' all_isotig09955	all_isotig09955:1:592:+	475	54	0.5
	||||||||||||||||||o|||
	3' -AAGAAGAAGAAGAAGAAGGAGA-------- 5' miR5021
all_isotig09955~~[miR5021]	5' TGCTTTTCTTCTTCTTCTTCTTCTTCTTCTT 3' all_isotig09955	all_isotig09955:1:592:+	471	29	0.5
	||||||||||||||||||o|||
	3' -----AAGAAGAAGAAGAAGAAGGAGA---- 5' miR5021
all_isotig09955~~[miR5021]	5' TGTACTTGCTTTTCTTCTTCTTCTTCTTCTT 3' all_isotig09955	all_isotig09955:1:592:+	465	29	2
	x|o|||||||||||||||o|||
	3' --------AAGAAGAAGAAGAAGAAGGAGA- 5' miR5021
all_isotig09955~~[miR5021]	5' CAATGTACTTGCTTTTCTTCTTCTTCTTCTT 3' all_isotig09955	all_isotig09955:1:592:+	462	29	3
	||xx|o||||||||||||o|||
	3' --------AAGAAGAAGAAGAAGAAGGAGA- 5' miR5021
all_isotig09955~~[miR5021]	5' ACTTGCTTTTCTTCTTCTTCTTCTTCTTCTT 3' all_isotig09955	all_isotig09955:1:592:+	468	29	0.5
	||||||||||||||||||o|||
	3' --------AAGAAGAAGAAGAAGAAGGAGA- 5' miR5021
all_isotig09955~~[miR5021]	5' TTTTCTTCTTCTTCTTCTTCTTCTTCTTCTT 3' all_isotig09955	all_isotig09955:1:592:+	474	29	0.5
	||||||||||||||||||o|||
	3' --AAGAAGAAGAAGAAGAAGGAGA------- 5' miR5021
all_isotig09955~~[miR5021]	5' TTGCTTTTCTTCTTCTTCTTCTTCTTCTTCT 3' all_isotig09955	all_isotig09955:1:592:+	470	24	0.5
	||||||||||||||||||o|||
	3' ------AAGAAGAAGAAGAAGAAGGAGA--- 5' miR5021
all_isotig09955~~[miR5021]	5' ATGTACTTGCTTTTCTTCTTCTTCTTCTTCT 3' all_isotig09955	all_isotig09955:1:592:+	464	24	2
	x|o|||||||||||||||o|||
	3' ---------AAGAAGAAGAAGAAGAAGGAGA 5' miR5021
all_HMJB4WI02JL2MX~~[wild-m0368_3p]	5' CGTTAAAACTCACAACCATTTATGCGCTGGA 3' all_HMJB4WI02JL2MX	all_HMJB4WI02JL2MX:1:199:+	75	154	4
	||ox||x|||||o|x||||||
	3' -------TGGCTGCTGGTAGAGACGCGA--- 5' wild-m0368_3p
all_HMJB4WI02JL2MX~~[wild-m0368_3p]	5' GTTAAAACTCACAACCATTTATGCGCTGGAG 3' all_HMJB4WI02JL2MX	all_HMJB4WI02JL2MX:1:199:+	76	137	4
	||ox||x|||||o|x||||||
	3' ------TGGCTGCTGGTAGAGACGCGA---- 5' wild-m0368_3p
all_HMJB4WI02JL2MX~~[wild-m0368_3p]	5' ACTCACAACCATTTATGCGCTGGAGAGACCG 3' all_HMJB4WI02JL2MX	all_HMJB4WI02JL2MX:1:199:+	82	114	4
	||ox||x|||||o|x||||||
	3' TGGCTGCTGGTAGAGACGCGA---------- 5' wild-m0368_3p
all_HMJB4WI02JL2MX~~[wild-m0368_3p]	5' ACGTTAAAACTCACAACCATTTATGCGCTGG 3' all_HMJB4WI02JL2MX	all_HMJB4WI02JL2MX:1:199:+	74	100	4
	||ox||x|||||o|x||||||
	3' --------TGGCTGCTGGTAGAGACGCGA-- 5' wild-m0368_3p
all_HMJB4WI02JL2MX~~[wild-m0368_3p]	5' TTAAAACTCACAACCATTTATGCGCTGGAGA 3' all_HMJB4WI02JL2MX	all_HMJB4WI02JL2MX:1:199:+	77	79	4
	||ox||x|||||o|x||||||
	3' -----TGGCTGCTGGTAGAGACGCGA----- 5' wild-m0368_3p
all_HMJB4WI02JL2MX~~[wild-m0368_3p]	5' AAAACTCACAACCATTTATGCGCTGGAGAGA 3' all_HMJB4WI02JL2MX	all_HMJB4WI02JL2MX:1:199:+	79	73	4
	||ox||x|||||o|x||||||
	3' ---TGGCTGCTGGTAGAGACGCGA------- 5' wild-m0368_3p
all_HMJB4WI02JL2MX~~[wild-m0368_3p]	5' TAAAACTCACAACCATTTATGCGCTGGAGAG 3' all_HMJB4WI02JL2MX	all_HMJB4WI02JL2MX:1:199:+	78	68	4
	||ox||x|||||o|x||||||
	3' ----TGGCTGCTGGTAGAGACGCGA------ 5' wild-m0368_3p
all_HMJB4WI02JL2MX~~[wild-m0368_3p]	5' AAACGTTAAAACTCACAACCATTTATGCGCT 3' all_HMJB4WI02JL2MX	all_HMJB4WI02JL2MX:1:199:+	72	46	4
	||ox||x|||||o|x||||||
	3' ----------TGGCTGCTGGTAGAGACGCGA 5' wild-m0368_3p
all_HMJB4WI02JL2MX~~[wild-m0368_3p]	5' AACGTTAAAACTCACAACCATTTATGCGCTG 3' all_HMJB4WI02JL2MX	all_HMJB4WI02JL2MX:1:199:+	73	46	4
	||ox||x|||||o|x||||||
	3' ---------TGGCTGCTGGTAGAGACGCGA- 5' wild-m0368_3p
all_HMJB4WI01DTH2D~~[miR2089]	5' GGGATGTACTATTAAACCAAAATTGGGATTA 3' all_HMJB4WI01DTH2D	all_HMJB4WI01DTH2D:1:434:+	120	1243	4
	|||o||||x|||||xxo|
	3' ------ATGGTAATGTGGTTAGGA------- 5' miR2089
all_HMJB4WI01DTH2D~~[miR2089]	5' CTTTATTGGGATGTACTATTAAACCAAAATT 3' all_HMJB4WI01DTH2D	all_HMJB4WI01DTH2D:1:434:+	113	459	4
	|||o||||x|||||xxo|
	3' -------------ATGGTAATGTGGTTAGGA 5' miR2089
all_HMJB4WI01DTH2D~~[miR2089]	5' GGATGTACTATTAAACCAAAATTGGGATTAT 3' all_HMJB4WI01DTH2D	all_HMJB4WI01DTH2D:1:434:+	121	344	4
	|||o||||x|||||xxo|
	3' -----ATGGTAATGTGGTTAGGA-------- 5' miR2089
all_HMJB4WI01DTH2D~~[miR2089]	5' TGGGATGTACTATTAAACCAAAATTGGGATT 3' all_HMJB4WI01DTH2D	all_HMJB4WI01DTH2D:1:434:+	119	315	4
	|||o||||x|||||xxo|
	3' -------ATGGTAATGTGGTTAGGA------ 5' miR2089
all_HMJB4WI01DTH2D~~[miR2089]	5' GATGTACTATTAAACCAAAATTGGGATTATC 3' all_HMJB4WI01DTH2D	all_HMJB4WI01DTH2D:1:434:+	122	212	4
	|||o||||x|||||xxo|
	3' ----ATGGTAATGTGGTTAGGA--------- 5' miR2089
all_HMJB4WI01BNM2M~~[wild-m0368_3p]	5' AAACGTAACTCACAACCATTTATGCGCTGGA 3' all_HMJB4WI01BNM2M	all_HMJB4WI01BNM2M:1:317:+	155	154	4
	||ox||x|||||o|x||||||
	3' -------TGGCTGCTGGTAGAGACGCGA--- 5' wild-m0368_3p
all_HMJB4WI01BNM2M~~[wild-m0368_3p]	5' AACGTAACTCACAACCATTTATGCGCTGGAG 3' all_HMJB4WI01BNM2M	all_HMJB4WI01BNM2M:1:317:+	156	137	4
	||ox||x|||||o|x||||||
	3' ------TGGCTGCTGGTAGAGACGCGA---- 5' wild-m0368_3p
all_HMJB4WI01B9XOG~~[miR2089]	5' TTTTATTGGGATGTACTATTAAACCAAAATT 3' all_HMJB4WI01B9XOG	all_HMJB4WI01B9XOG:1:179:+	62	459	4
	|||o||||x|||||xxo|
	3' -------------ATGGTAATGTGGTTAGGA 5' miR2089
all_isotig20620~~[miR172]	5' ACGCTGCAGCATCATCAGGATTCTCTACCGC 3' all_isotig20620	all_isotig20620:1:423:+	38	297	1.5
	x|||||||||||||o||||||
	3' ---TACGTCGTAGTAGTTCTAAGA------- 5' miR172
all_HMJB4WI01CX8XM~~[wild-m0368_3p]	5' AACGTAAACTCACAACCATTTATGCGCTGGA 3' all_HMJB4WI01CX8XM	all_HMJB4WI01CX8XM:1:383:+	109	154	4
	||ox||x|||||o|x||||||
	3' -------TGGCTGCTGGTAGAGACGCGA--- 5' wild-m0368_3p
all_HMJB4WI01CX8XM~~[wild-m0368_3p]	5' ACGTAAACTCACAACCATTTATGCGCTGGAG 3' all_HMJB4WI01CX8XM	all_HMJB4WI01CX8XM:1:383:+	110	137	4
	||ox||x|||||o|x||||||
	3' ------TGGCTGCTGGTAGAGACGCGA---- 5' wild-m0368_3p
all_HMJB4WI02IGDVH~~[miR2089]	5' CTTTATTGGGATGTACTATTAAACCAAAATT 3' all_HMJB4WI02IGDVH	all_HMJB4WI02IGDVH:1:207:+	83	459	4
	|||o||||x|||||xxo|
	3' -------------ATGGTAATGTGGTTAGGA 5' miR2089
all_isotig06748~~[miR5163]	5' ACCGTCCACCTCCTCATGTACCTCTTCACCA 3' all_isotig06748	all_isotig06748:1:684:+	118	27	3.5
	||||||||x|xo||||||x
	3' ------GTGGAGGACTTTATGGAGT------ 5' miR5163
all_isotig06748~~[miR5163]	5' CGTCCACCTCCTCATGTACCTCTTCACCAAC 3' all_isotig06748	all_isotig06748:1:684:+	120	24	3.5
	||||||||x|xo||||||x
	3' ----GTGGAGGACTTTATGGAGT-------- 5' miR5163
all_isotig06748~~[miR5163]	5' CCGTCCACCTCCTCATGTACCTCTTCACCAA 3' all_isotig06748	all_isotig06748:1:684:+	119	23	3.5
	||||||||x|xo||||||x
	3' -----GTGGAGGACTTTATGGAGT------- 5' miR5163
all_HMK61HD02IC7C2~~[miR2089]	5' CTTTATTGGGATGTACTATTAAACCAAAATT 3' all_HMK61HD02IC7C2	all_HMK61HD02IC7C2:1:512:+	212	459	4
	|||o||||x|||||xxo|
	3' -------------ATGGTAATGTGGTTAGGA 5' miR2089
all_HMJB4WI02F7B8D~~[miR2089]	5' GGGATGTACTATTAAACCAAAATTGGGATTA 3' all_HMJB4WI02F7B8D	all_HMJB4WI02F7B8D:1:405:+	59	1243	4
	|||o||||x|||||xxo|
	3' ------ATGGTAATGTGGTTAGGA------- 5' miR2089
all_HMJB4WI02F7B8D~~[miR2089]	5' CTTTATTGGGATGTACTATTAAACCAAAATT 3' all_HMJB4WI02F7B8D	all_HMJB4WI02F7B8D:1:405:+	52	459	4
	|||o||||x|||||xxo|
	3' -------------ATGGTAATGTGGTTAGGA 5' miR2089
all_HMJB4WI02F7B8D~~[miR2089]	5' GGATGTACTATTAAACCAAAATTGGGATTAT 3' all_HMJB4WI02F7B8D	all_HMJB4WI02F7B8D:1:405:+	60	344	4
	|||o||||x|||||xxo|
	3' -----ATGGTAATGTGGTTAGGA-------- 5' miR2089
all_HMJB4WI02F7B8D~~[miR2089]	5' TGGGATGTACTATTAAACCAAAATTGGGATT 3' all_HMJB4WI02F7B8D	all_HMJB4WI02F7B8D:1:405:+	58	315	4
	|||o||||x|||||xxo|
	3' -------ATGGTAATGTGGTTAGGA------ 5' miR2089
all_HMJB4WI02F7B8D~~[miR2089]	5' GATGTACTATTAAACCAAAATTGGGATTATC 3' all_HMJB4WI02F7B8D	all_HMJB4WI02F7B8D:1:405:+	61	212	4
	|||o||||x|||||xxo|
	3' ----ATGGTAATGTGGTTAGGA--------- 5' miR2089
all_HMJB4WI01A4YIO~~[wild-m0368_3p]	5' AACGTAAACTCACAACCATTTATGCGCTGGA 3' all_HMJB4WI01A4YIO	all_HMJB4WI01A4YIO:1:459:+	102	154	4
	||ox||x|||||o|x||||||
	3' -------TGGCTGCTGGTAGAGACGCGA--- 5' wild-m0368_3p
all_HMJB4WI02GU3ML~~[miR2089]	5' ACAAAGGACGATGCTATCACATCGAGCCTGT 3' all_HMJB4WI02GU3ML	all_HMJB4WI02GU3ML:1:324:+	284	70	4
	|o|o||x|||o|o|x|||
	3' -----------ATGGTAATGTGGTTAGGA-- 5' miR2089
all_HMJB4WI02IMK7M~~[miR2089]	5' GGGATGTACTATTAAACCAAAATTGGGATTA 3' all_HMJB4WI02IMK7M	all_HMJB4WI02IMK7M:1:228:+	85	1243	4
	|||o||||x|||||xxo|
	3' ------ATGGTAATGTGGTTAGGA------- 5' miR2089
all_HMJB4WI02IMK7M~~[miR2089]	5' CTTTATTGGGATGTACTATTAAACCAAAATT 3' all_HMJB4WI02IMK7M	all_HMJB4WI02IMK7M:1:228:+	78	459	4
	|||o||||x|||||xxo|
	3' -------------ATGGTAATGTGGTTAGGA 5' miR2089
all_HMJB4WI02IMK7M~~[miR2089]	5' GGATGTACTATTAAACCAAAATTGGGATTAT 3' all_HMJB4WI02IMK7M	all_HMJB4WI02IMK7M:1:228:+	86	344	4
	|||o||||x|||||xxo|
	3' -----ATGGTAATGTGGTTAGGA-------- 5' miR2089
all_HMJB4WI02IMK7M~~[miR2089]	5' TGGGATGTACTATTAAACCAAAATTGGGATT 3' all_HMJB4WI02IMK7M	all_HMJB4WI02IMK7M:1:228:+	84	315	4
	|||o||||x|||||xxo|
	3' -------ATGGTAATGTGGTTAGGA------ 5' miR2089
all_HMJB4WI02IMK7M~~[miR2089]	5' GATGTACTATTAAACCAAAATTGGGATTATC 3' all_HMJB4WI02IMK7M	all_HMJB4WI02IMK7M:1:228:+	87	212	4
	|||o||||x|||||xxo|
	3' ----ATGGTAATGTGGTTAGGA--------- 5' miR2089
all_HMJB4WI02IMK7M~~[miR2089]	5' TTGGGATGTACTATTAAACCAAAATTGGGAT 3' all_HMJB4WI02IMK7M	all_HMJB4WI02IMK7M:1:228:+	83	125	4
	|||o||||x|||||xxo|
	3' --------ATGGTAATGTGGTTAGGA----- 5' miR2089
all_HMJB4WI02H2O76~~[miR2089]	5' GGGATGTACTATTAAACCAAAATTGGGATTA 3' all_HMJB4WI02H2O76	all_HMJB4WI02H2O76:1:454:+	91	1243	4
	|||o||||x|||||xxo|
	3' ------ATGGTAATGTGGTTAGGA------- 5' miR2089
all_HMJB4WI02H2O76~~[miR2089]	5' TTTTATTGGGATGTACTATTAAACCAAAATT 3' all_HMJB4WI02H2O76	all_HMJB4WI02H2O76:1:454:+	84	459	4
	|||o||||x|||||xxo|
	3' -------------ATGGTAATGTGGTTAGGA 5' miR2089
all_HMJB4WI02H2O76~~[miR2089]	5' GGATGTACTATTAAACCAAAATTGGGATTAT 3' all_HMJB4WI02H2O76	all_HMJB4WI02H2O76:1:454:+	92	344	4
	|||o||||x|||||xxo|
	3' -----ATGGTAATGTGGTTAGGA-------- 5' miR2089
all_HMJB4WI02H2O76~~[miR2089]	5' TGGGATGTACTATTAAACCAAAATTGGGATT 3' all_HMJB4WI02H2O76	all_HMJB4WI02H2O76:1:454:+	90	315	4
	|||o||||x|||||xxo|
	3' -------ATGGTAATGTGGTTAGGA------ 5' miR2089
all_HMK61HD02H6LCV~~[wild-m0319_3p]	5' CAGCATTCCGAGTAAGTCCTCAGCCTGGGGT 3' all_HMK61HD02H6LCV	all_HMK61HD02H6LCV:1:137:+	117	47	2.5
	|||x|o|||||||||||x|||
	3' -------GGCACGTTCAGGAGTCGCACC--- 5' wild-m0319_3p
all_HMK61HD01D2FCX~~[miR1436]	5' ACACATCTGCTCCCTCCGTTCCTAAATATTT 3' all_HMK61HD01D2FCX	all_HMK61HD01D2FCX:1:465:+	114	34	3
	o||||||||||o||xx|||||
	3' --------TGAGGGAGGCAGGGTATTATA-- 5' miR1436
all_HMK61HD01D2FCX~~[miR5205]	5' ACACATCTGCTCCCTCCGTTCCTAAATATTT 3' all_HMK61HD01D2FCX	all_HMK61HD01D2FCX:1:465:+	114	34	3.5
	||||||||||o||xx|||||x
	3' ---------GAGGGAGGCAGGGTATTATAT- 5' miR5205
all_HMK61HD01D2FCX~~[miR1132]	5' ACACATCTGCTCCCTCCGTTCCTAAATATTT 3' all_HMK61HD01D2FCX	all_HMK61HD01D2FCX:1:465:+	114	34	3
	|||||||||||||x|||||xx
	3' ---------GAGGGAGGCAAGGTTTTATCT- 5' miR1132
all_HMK61HD01D2FCX~~[miR1439]	5' ACACATCTGCTCCCTCCGTTCCTAAATATTT 3' all_HMK61HD01D2FCX	all_HMK61HD01D2FCX:1:465:+	114	34	2.5
	x|o|||||||||||||x||||
	3' ------AATGAGGGAGGCAAGGTTTTA---- 5' miR1439
all_HMK61HD01D2FCX~~[miR5175]	5' ACACATCTGCTCCCTCCGTTCCTAAATATTT 3' all_HMK61HD01D2FCX	all_HMK61HD01D2FCX:1:465:+	114	34	0
	|||||||||||||||||||||
	3' ---------GAGGGAGGCAAGGATTTATAA- 5' miR5175
all_HMJB4WI02GIY32~~[miR2089]	5' GGGATGTACTATTAAACCAAAATTGGGATTA 3' all_HMJB4WI02GIY32	all_HMJB4WI02GIY32:1:394:+	198	1243	4
	|||o||||x|||||xxo|
	3' ------ATGGTAATGTGGTTAGGA------- 5' miR2089
all_HMJB4WI02GIY32~~[miR2089]	5' TTTATTGGGGATGTACTATTAAACCAAAATT 3' all_HMJB4WI02GIY32	all_HMJB4WI02GIY32:1:394:+	191	459	4
	|||o||||x|||||xxo|
	3' -------------ATGGTAATGTGGTTAGGA 5' miR2089
all_HMJB4WI02GIY32~~[miR2089]	5' GGATGTACTATTAAACCAAAATTGGGATTAT 3' all_HMJB4WI02GIY32	all_HMJB4WI02GIY32:1:394:+	199	344	4
	|||o||||x|||||xxo|
	3' -----ATGGTAATGTGGTTAGGA-------- 5' miR2089
all_HMJB4WI02GIY32~~[miR2089]	5' GGGGATGTACTATTAAACCAAAATTGGGATT 3' all_HMJB4WI02GIY32	all_HMJB4WI02GIY32:1:394:+	197	315	4
	|||o||||x|||||xxo|
	3' -------ATGGTAATGTGGTTAGGA------ 5' miR2089
all_HMJB4WI02GIY32~~[miR2089]	5' GATGTACTATTAAACCAAAATTGGGATTATC 3' all_HMJB4WI02GIY32	all_HMJB4WI02GIY32:1:394:+	200	212	4
	|||o||||x|||||xxo|
	3' ----ATGGTAATGTGGTTAGGA--------- 5' miR2089
all_isotig10640~~[wild-m0470_5p]	5' CTTCTATGAGATTTGTCTGCTCGCCCTGGAG 3' all_isotig10640	all_isotig10640:1:575:+	374	38	2.5
	|xo|||||o||||||||||o|
	3' ---------CGGAACAGGCGAGCGGGACTT- 5' wild-m0470_5p
all_isotig10640~~[wild-m0470_5p]	5' GCTTCTATGAGATTTGTCTGCTCGCCCTGGA 3' all_isotig10640	all_isotig10640:1:575:+	373	32	2.5
	|xo|||||o||||||||||o|
	3' ----------CGGAACAGGCGAGCGGGACTT 5' wild-m0470_5p
all_HMK61HD01EXV89~~[miR2089]	5' GGGATGTACTATTAAACCAAAATTGGGATTA 3' all_HMK61HD01EXV89	all_HMK61HD01EXV89:1:432:+	360	1243	4
	|||o||||x|||||xxo|
	3' ------ATGGTAATGTGGTTAGGA------- 5' miR2089
all_HMK61HD01EXV89~~[miR2089]	5' CTTTATTGGGATGTACTATTAAACCAAAATT 3' all_HMK61HD01EXV89	all_HMK61HD01EXV89:1:432:+	353	459	4
	|||o||||x|||||xxo|
	3' -------------ATGGTAATGTGGTTAGGA 5' miR2089
all_HMK61HD01EXV89~~[miR2089]	5' GGATGTACTATTAAACCAAAATTGGGATTAT 3' all_HMK61HD01EXV89	all_HMK61HD01EXV89:1:432:+	361	344	4
	|||o||||x|||||xxo|
	3' -----ATGGTAATGTGGTTAGGA-------- 5' miR2089
all_HMK61HD01EXV89~~[miR2089]	5' TGGGATGTACTATTAAACCAAAATTGGGATT 3' all_HMK61HD01EXV89	all_HMK61HD01EXV89:1:432:+	359	315	4
	|||o||||x|||||xxo|
	3' -------ATGGTAATGTGGTTAGGA------ 5' miR2089
all_HMK61HD01EXV89~~[miR2089]	5' GATGTACTATTAAACCAAAATTGGGATTATC 3' all_HMK61HD01EXV89	all_HMK61HD01EXV89:1:432:+	362	212	4
	|||o||||x|||||xxo|
	3' ----ATGGTAATGTGGTTAGGA--------- 5' miR2089
all_HMJB4WI02IRBP0~~[wild-m0368_3p]	5' AACGTAAACTCACAACCATTTATGCGCTGGA 3' all_HMJB4WI02IRBP0	all_HMJB4WI02IRBP0:1:239:+	111	154	4
	||ox||x|||||o|x||||||
	3' -------TGGCTGCTGGTAGAGACGCGA--- 5' wild-m0368_3p
all_HMJB4WI02IRBP0~~[wild-m0368_3p]	5' ACGTAAACTCACAACCATTTATGCGCTGGAG 3' all_HMJB4WI02IRBP0	all_HMJB4WI02IRBP0:1:239:+	112	137	4
	||ox||x|||||o|x||||||
	3' ------TGGCTGCTGGTAGAGACGCGA---- 5' wild-m0368_3p
all_HMJB4WI02F3W4B~~[wild-m0368_3p]	5' AACGTAAACTCACAACCATTTATGCGCTGGA 3' all_HMJB4WI02F3W4B	all_HMJB4WI02F3W4B:1:454:+	166	154	4
	||ox||x|||||o|x||||||
	3' -------TGGCTGCTGGTAGAGACGCGA--- 5' wild-m0368_3p
all_HMJB4WI02F3W4B~~[wild-m0368_3p]	5' ACGTAAACTCACAACCATTTATGCGCTGGAG 3' all_HMJB4WI02F3W4B	all_HMJB4WI02F3W4B:1:454:+	167	137	4
	||ox||x|||||o|x||||||
	3' ------TGGCTGCTGGTAGAGACGCGA---- 5' wild-m0368_3p
all_HMK61HD02IHZV6~~[wild-m0368_3p]	5' AACGTAAACTCACAACCATTTATGCGCTGGA 3' all_HMK61HD02IHZV6	all_HMK61HD02IHZV6:1:228:+	63	154	4
	||ox||x|||||o|x||||||
	3' -------TGGCTGCTGGTAGAGACGCGA--- 5' wild-m0368_3p
all_HMK61HD02IHZV6~~[wild-m0368_3p]	5' ACGTAAACTCACAACCATTTATGCGCTGGAG 3' all_HMK61HD02IHZV6	all_HMK61HD02IHZV6:1:228:+	64	137	4
	||ox||x|||||o|x||||||
	3' ------TGGCTGCTGGTAGAGACGCGA---- 5' wild-m0368_3p
all_HMJB4WI02HS7MC~~[wild-m0368_3p]	5' AGCGTAAACTCACAACCATTTATGCGCTGGA 3' all_HMJB4WI02HS7MC	all_HMJB4WI02HS7MC:1:541:+	230	154	4
	||ox||x|||||o|x||||||
	3' -------TGGCTGCTGGTAGAGACGCGA--- 5' wild-m0368_3p
all_HMJB4WI01ELVLP~~[miR2089]	5' CTTTATTGGAATGTACTATTAAACCAAAATT 3' all_HMJB4WI01ELVLP	all_HMJB4WI01ELVLP:1:284:+	173	459	4
	|||o||||x|||||xxo|
	3' -------------ATGGTAATGTGGTTAGGA 5' miR2089
all_HMJB4WI01EE3UY~~[miR2089]	5' CTTTATTGGGATGTACTATTAAACCAAAATT 3' all_HMJB4WI01EE3UY	all_HMJB4WI01EE3UY:1:448:+	337	459	4
	|||o||||x|||||xxo|
	3' -------------ATGGTAATGTGGTTAGGA 5' miR2089
all_HMJB4WI01EE3UY~~[miR2089]	5' TGGGATGTACTATTAAACCAAAATTGGGATT 3' all_HMJB4WI01EE3UY	all_HMJB4WI01EE3UY:1:448:+	343	154	4
	|||o||||x|||||xxo|
	3' -------ATGGTAATGTGGTTAGGA------ 5' miR2089
all_HMJB4WI01EE3UY~~[miR2089]	5' TTGGGATGTACTATTAAACCAAAATTGGGAT 3' all_HMJB4WI01EE3UY	all_HMJB4WI01EE3UY:1:448:+	342	125	4
	|||o||||x|||||xxo|
	3' --------ATGGTAATGTGGTTAGGA----- 5' miR2089
all_HMJB4WI02F08Q1~~[wild-m0368_3p]	5' ACTCACAACCATTTATGCGCTGGAGAGACCG 3' all_HMJB4WI02F08Q1	all_HMJB4WI02F08Q1:1:374:+	20	114	4
	||ox||x|||||o|x||||||
	3' TGGCTGCTGGTAGAGACGCGA---------- 5' wild-m0368_3p
all_HMJB4WI01EEJ7F~~[miR2089]	5' CTTTATTGGGATGTACTATTAAACCAAAATT 3' all_HMJB4WI01EEJ7F	all_HMJB4WI01EEJ7F:1:421:+	397	459	4
	|||o||||x|||||xxo|
	3' -------------ATGGTAATGTGGTTAGGA 5' miR2089
all_HMK61HD02JN472~~[miR2089]	5' CTTTATTGGGATGTACTATTAAACCAAAATT 3' all_HMK61HD02JN472	all_HMK61HD02JN472:1:249:+	126	459	4
	|||o||||x|||||xxo|
	3' -------------ATGGTAATGTGGTTAGGA 5' miR2089
all_isotig02930~~[miR172]	5' CCGCTGCAGCATCATCAGGATTCTCCAAAAC 3' all_isotig02930	all_isotig02930:1:1052:+	591	116	1.5
	x|||||||||||||o||||||
	3' ---TACGTCGTAGTAGTTCTAAGA------- 5' miR172
all_isotig04081~~[miR3440]	5' CCATCTTTTTCCTGTCCAATAACTGGAGCAA 3' all_isotig04081	all_isotig04081:1:875:+	622	31	4
	|o|xo||o||||o|||||x|
	3' --TGGCGAAGGGACGGGTTAGT--------- 5' miR3440
all_HMK61HD02GHWL0~~[miR2089]	5' GGGATGTACTATTAAACCAAAATTGGGATTA 3' all_HMK61HD02GHWL0	all_HMK61HD02GHWL0:1:512:+	44	1243	4
	|||o||||x|||||xxo|
	3' ------ATGGTAATGTGGTTAGGA------- 5' miR2089
all_HMK61HD02GHWL0~~[miR2089]	5' CTTTATTGGGATGTACTATTAAACCAAAATT 3' all_HMK61HD02GHWL0	all_HMK61HD02GHWL0:1:512:+	37	459	4
	|||o||||x|||||xxo|
	3' -------------ATGGTAATGTGGTTAGGA 5' miR2089
all_HMK61HD02GHWL0~~[miR2089]	5' GGATGTACTATTAAACCAAAATTGGGATTAT 3' all_HMK61HD02GHWL0	all_HMK61HD02GHWL0:1:512:+	45	344	4
	|||o||||x|||||xxo|
	3' -----ATGGTAATGTGGTTAGGA-------- 5' miR2089
all_HMK61HD02GHWL0~~[miR2089]	5' TGGGATGTACTATTAAACCAAAATTGGGATT 3' all_HMK61HD02GHWL0	all_HMK61HD02GHWL0:1:512:+	43	315	4
	|||o||||x|||||xxo|
	3' -------ATGGTAATGTGGTTAGGA------ 5' miR2089
all_HMK61HD01EK12X~~[miR2089]	5' GGGATGTACTATTAAACCAAAATTGGGATTA 3' all_HMK61HD01EK12X	all_HMK61HD01EK12X:1:488:+	72	1243	4
	|||o||||x|||||xxo|
	3' ------ATGGTAATGTGGTTAGGA------- 5' miR2089
all_HMK61HD01EK12X~~[miR2089]	5' CTTTATTGGGATGTACTATTAAACCAAAATT 3' all_HMK61HD01EK12X	all_HMK61HD01EK12X:1:488:+	65	459	4
	|||o||||x|||||xxo|
	3' -------------ATGGTAATGTGGTTAGGA 5' miR2089
all_HMK61HD01EK12X~~[miR2089]	5' GGATGTACTATTAAACCAAAATTGGGATTAT 3' all_HMK61HD01EK12X	all_HMK61HD01EK12X:1:488:+	73	344	4
	|||o||||x|||||xxo|
	3' -----ATGGTAATGTGGTTAGGA-------- 5' miR2089
all_HMK61HD01EK12X~~[miR2089]	5' TGGGATGTACTATTAAACCAAAATTGGGATT 3' all_HMK61HD01EK12X	all_HMK61HD01EK12X:1:488:+	71	315	4
	|||o||||x|||||xxo|
	3' -------ATGGTAATGTGGTTAGGA------ 5' miR2089
all_HMK61HD01EK12X~~[miR2089]	5' GATGTACTATTAAACCAAAATTGGGATTATC 3' all_HMK61HD01EK12X	all_HMK61HD01EK12X:1:488:+	74	212	4
	|||o||||x|||||xxo|
	3' ----ATGGTAATGTGGTTAGGA--------- 5' miR2089
all_HMJB4WI01CLJWZ~~[wild-m0319_3p]	5' CAGCATTCCGAGTAAGTCCTCAGCCTGGGGT 3' all_HMJB4WI01CLJWZ	all_HMJB4WI01CLJWZ:1:207:+	49	49	2.5
	|||x|o|||||||||||x|||
	3' -------GGCACGTTCAGGAGTCGCACC--- 5' wild-m0319_3p
all_HMJB4WI01CPT71~~[wild-m0368_3p]	5' AAACGTAACTCACAACCATTTATGCGCTGGA 3' all_HMJB4WI01CPT71	all_HMJB4WI01CPT71:1:463:+	328	154	4
	||ox||x|||||o|x||||||
	3' -------TGGCTGCTGGTAGAGACGCGA--- 5' wild-m0368_3p
all_HMJB4WI02HXVT3~~[miR2089]	5' GGGATGTACTATTAAACCAAAATTGGGATTA 3' all_HMJB4WI02HXVT3	all_HMJB4WI02HXVT3:1:328:+	131	1243	4
	|||o||||x|||||xxo|
	3' ------ATGGTAATGTGGTTAGGA------- 5' miR2089
all_HMJB4WI02HXVT3~~[miR2089]	5' GTTTATTGGGATGTACTATTAAACCAAAATT 3' all_HMJB4WI02HXVT3	all_HMJB4WI02HXVT3:1:328:+	124	459	4
	|||o||||x|||||xxo|
	3' -------------ATGGTAATGTGGTTAGGA 5' miR2089
all_HMJB4WI02HXVT3~~[miR2089]	5' GGATGTACTATTAAACCAAAATTGGGATTAT 3' all_HMJB4WI02HXVT3	all_HMJB4WI02HXVT3:1:328:+	132	344	4
	|||o||||x|||||xxo|
	3' -----ATGGTAATGTGGTTAGGA-------- 5' miR2089
all_HMJB4WI02HXVT3~~[miR2089]	5' TGGGATGTACTATTAAACCAAAATTGGGATT 3' all_HMJB4WI02HXVT3	all_HMJB4WI02HXVT3:1:328:+	130	315	4
	|||o||||x|||||xxo|
	3' -------ATGGTAATGTGGTTAGGA------ 5' miR2089
all_HMJB4WI02HXVT3~~[miR2089]	5' GATGTACTATTAAACCAAAATTGGGATTATC 3' all_HMJB4WI02HXVT3	all_HMJB4WI02HXVT3:1:328:+	133	212	4
	|||o||||x|||||xxo|
	3' ----ATGGTAATGTGGTTAGGA--------- 5' miR2089
all_isotig08427~~[miR5021]	5' CTTCTTCTTCTTCTTCTTCTTCTTCTTCTTC 3' all_isotig08427	all_isotig08427:1:632:+	366	92	0.5
	||||||||||||||||||o|||
	3' -AAGAAGAAGAAGAAGAAGGAGA-------- 5' miR5021
all_isotig08427~~[miR5021]	5' CTTCTTCTTCTTCTTCTTCTTCTTCTTCTTC 3' all_isotig08427	all_isotig08427:1:632:+	351	92	0.5
	||||||||||||||||||o|||
	3' -AAGAAGAAGAAGAAGAAGGAGA-------- 5' miR5021
all_isotig08427~~[miR5021]	5' GGTCTTCTTCTTCTTCTTCTTCTTCTTCTTC 3' all_isotig08427	all_isotig08427:1:632:+	348	92	0.5
	||||||||||||||||||o|||
	3' ----AAGAAGAAGAAGAAGAAGGAGA----- 5' miR5021
all_isotig08427~~[miR5021]	5' CAGGGTCTTCTTCTTCTTCTTCTTCTTCTTC 3' all_isotig08427	all_isotig08427:1:632:+	345	92	0.5
	||||||||||||||||||o|||
	3' -------AAGAAGAAGAAGAAGAAGGAGA-- 5' miR5021
all_isotig08427~~[miR5021]	5' CCGCAGGGTCTTCTTCTTCTTCTTCTTCTTC 3' all_isotig08427	all_isotig08427:1:632:+	342	92	1.5
	x|||||||||||||||||o|||
	3' -------AAGAAGAAGAAGAAGAAGGAGA-- 5' miR5021
all_isotig08427~~[miR5021]	5' CTTCTTCTTCTTCTTCTTCTTCTTCTTCTTC 3' all_isotig08427	all_isotig08427:1:632:+	363	92	0.5
	||||||||||||||||||o|||
	3' -AAGAAGAAGAAGAAGAAGGAGA-------- 5' miR5021
all_isotig08427~~[miR5021]	5' CTTCTTCTTCTTCTTCTTCTTCTTCTTCTTC 3' all_isotig08427	all_isotig08427:1:632:+	360	92	0.5
	||||||||||||||||||o|||
	3' -AAGAAGAAGAAGAAGAAGGAGA-------- 5' miR5021
all_isotig08427~~[miR5021]	5' CTTCTTCTTCTTCTTCTTCTTCTTCTTCTTC 3' all_isotig08427	all_isotig08427:1:632:+	354	92	0.5
	||||||||||||||||||o|||
	3' -AAGAAGAAGAAGAAGAAGGAGA-------- 5' miR5021
all_isotig08427~~[miR5021]	5' CTTCTTCTTCTTCTTCTTCTTCTTCTTCTTC 3' all_isotig08427	all_isotig08427:1:632:+	357	92	0.5
	||||||||||||||||||o|||
	3' -AAGAAGAAGAAGAAGAAGGAGA-------- 5' miR5021
all_isotig08427~~[miR5021]	5' TCTTCTTCTTCTTCTTCTTCTTCTTCTTCTT 3' all_isotig08427	all_isotig08427:1:632:+	365	29	0.5
	||||||||||||||||||o|||
	3' --AAGAAGAAGAAGAAGAAGGAGA------- 5' miR5021
all_isotig20216~~[miR1436]	5' GGGGAAATACTCCCTCCGTTCCAAAATAGAT 3' all_isotig20216	all_isotig20216:1:429:+	171	201	2.5
	|||||||||||o|||x||||x
	3' --------TGAGGGAGGCAGGGTATTATA-- 5' miR1436
all_isotig20216~~[miR5205]	5' GGGGAAATACTCCCTCCGTTCCAAAATAGAT 3' all_isotig20216	all_isotig20216:1:429:+	171	201	2.5
	||||||||||o|||x||||x|
	3' ---------GAGGGAGGCAGGGTATTATAT- 5' miR5205
all_isotig20216~~[wild-m0359_3p]	5' GGGGAAATACTCCCTCCGTTCCAAAATAGAT 3' all_isotig20216	all_isotig20216:1:429:+	171	201	4
	||||o|||x|||||||x|ox|
	3' ----------AGGGGGGCTAGGTTTTCTTCA 5' wild-m0359_3p
all_isotig20216~~[miR1132]	5' GGGGAAATACTCCCTCCGTTCCAAAATAGAT 3' all_isotig20216	all_isotig20216:1:429:+	171	201	0
	|||||||||||||||||||||
	3' ---------GAGGGAGGCAAGGTTTTATCT- 5' miR1132
all_isotig20216~~[wild-m0150_3p]	5' GGGGAAATACTCCCTCCGTTCCAAAATAGAT 3' all_isotig20216	all_isotig20216:1:429:+	171	201	4
	||||o|||x|||||||x|ox|
	3' ----------AGGGGGGCTAGGTTTTCTTCA 5' wild-m0150_3p
all_isotig20216~~[miR5161]	5' GGGGAAATACTCCCTCCGTTCCAAAATAGAT 3' all_isotig20216	all_isotig20216:1:429:+	171	201	3
	||||||||||||x||||x|x
	3' ------TATGAGGGAGGCTAGGTATA----- 5' miR5161
all_isotig20216~~[wild-m0126_3p]	5' GGGGAAATACTCCCTCCGTTCCAAAATAGAT 3' all_isotig20216	all_isotig20216:1:429:+	171	201	3.5
	x|||||||||x|xo|||||||
	3' ------CATGAGGGAGACTGGGTTTTA---- 5' wild-m0126_3p
all_isotig20216~~[miR1439]	5' GGGGAAATACTCCCTCCGTTCCAAAATAGAT 3' all_isotig20216	all_isotig20216:1:429:+	171	201	1
	x||||||||||||||||||||
	3' ------AATGAGGGAGGCAAGGTTTTA---- 5' miR1439
all_isotig20216~~[miR5175]	5' GGGGAAATACTCCCTCCGTTCCAAAATAGAT 3' all_isotig20216	all_isotig20216:1:429:+	171	201	3
	|||||||||||||x|||||xx
	3' ---------GAGGGAGGCAAGGATTTATAA- 5' miR5175
all_isotig20216~~[miR1320]	5' GGGGAAATACTCCCTCCGTTCCAAAATAGAT 3' all_isotig20216	all_isotig20216:1:429:+	171	201	3
	xoxo||||||||||||||||||||
	3' ATATTTTATGAGGGAGGCAAGGTT------- 5' miR1320
all_isotig23722~~[miR529]	5' GGAGGGAGGGCCGCCTCTCTCTCTCTCTCTC 3' all_isotig23722	all_isotig23722:1:330:+	298	132	4
	|||x||x|||||||||||x|x
	3' --------CCGACGAAGAGAGAGAGAAAA-- 5' miR529
all_isotig23722~~[miR529]	5' GGAGGGCCGCCTCTCTCTCTCTCTCTCTCTC 3' all_isotig23722	all_isotig23722:1:330:+	302	132	4
	|||x||x|||||||||||x|x
	3' ----CCGACGAAGAGAGAGAGAAAA------ 5' miR529
all_isotig23722~~[miR529]	5' AGGGAGGGCCGCCTCTCTCTCTCTCTCTCTC 3' all_isotig23722	all_isotig23722:1:330:+	300	132	4
	|||x||x|||||||||||x|x
	3' ------CCGACGAAGAGAGAGAGAAAA---- 5' miR529
all_isotig23722~~[miR529]	5' GAGGGAGGGCCGCCTCTCTCTCTCTCTCTCT 3' all_isotig23722	all_isotig23722:1:330:+	299	98	4
	|||x||x|||||||||||x|x
	3' -------CCGACGAAGAGAGAGAGAAAA--- 5' miR529
all_isotig23722~~[miR529]	5' GGGAGGGCCGCCTCTCTCTCTCTCTCTCTCT 3' all_isotig23722	all_isotig23722:1:330:+	301	98	4
	|||x||x|||||||||||x|x
	3' -----CCGACGAAGAGAGAGAGAAAA----- 5' miR529
all_isotig23722~~[miR529]	5' GAGGGCCGCCTCTCTCTCTCTCTCTCTCTCT 3' all_isotig23722	all_isotig23722:1:330:+	303	56	4
	|||x||x|||||||||||x|x
	3' ---CCGACGAAGAGAGAGAGAAAA------- 5' miR529
all_HMJB4WI01DDIHN~~[miR2089]	5' TTATTTGGGGATGTACTATTAAACCAAAATT 3' all_HMJB4WI01DDIHN	all_HMJB4WI01DDIHN:1:300:+	275	456	4
	|||o||||x|||||xxo|
	3' -------------ATGGTAATGTGGTTAGGA 5' miR2089
all_HMK61HD01A27YH~~[miR2089]	5' CTTTATTGGGATGTACTATTAAACCAAAATT 3' all_HMK61HD01A27YH	all_HMK61HD01A27YH:1:423:+	141	459	4
	|||o||||x|||||xxo|
	3' -------------ATGGTAATGTGGTTAGGA 5' miR2089
all_HMK61HD02JG2OZ~~[wild-m0368_3p]	5' AACGTAAACTCACAACCATTTATGCGCTGGA 3' all_HMK61HD02JG2OZ	all_HMK61HD02JG2OZ:1:229:+	189	154	4
	||ox||x|||||o|x||||||
	3' -------TGGCTGCTGGTAGAGACGCGA--- 5' wild-m0368_3p
all_HMK61HD02JG2OZ~~[wild-m0368_3p]	5' ACGTAAACTCACAACCATTTATGCGCTGGAG 3' all_HMK61HD02JG2OZ	all_HMK61HD02JG2OZ:1:229:+	190	137	4
	||ox||x|||||o|x||||||
	3' ------TGGCTGCTGGTAGAGACGCGA---- 5' wild-m0368_3p
all_HMJB4WI02J7U5O~~[miR5493]	5' ATGGTACGCGCAGCTCGAGTCTAACTAGAGC 3' all_HMJB4WI02J7U5O	all_HMJB4WI02J7U5O:1:179:+	57	46	4
	|o|||x||o||||o|o|x|
	3' ------GTGCGGCGGGCTCGGGTCG------ 5' miR5493
all_HMJB4WI02J7U5O~~[miR5493]	5' TGGTACGCGCAGCTCGAGTCTAACTAGAGCA 3' all_HMJB4WI02J7U5O	all_HMJB4WI02J7U5O:1:179:+	58	36	4
	|o|||x||o||||o|o|x|
	3' -----GTGCGGCGGGCTCGGGTCG------- 5' miR5493
all_HMJB4WI02J7U5O~~[miR5493]	5' TACGCGCAGCTCGAGTCTAACTAGAGCAGAG 3' all_HMJB4WI02J7U5O	all_HMJB4WI02J7U5O:1:179:+	61	29	4
	|o|||x||o||||o|o|x|
	3' --GTGCGGCGGGCTCGGGTCG---------- 5' miR5493
all_HMJB4WI02J7U5O~~[miR5493]	5' TATGGTACGCGCAGCTCGAGTCTAACTAGAG 3' all_HMJB4WI02J7U5O	all_HMJB4WI02J7U5O:1:179:+	56	23	4
	|o|||x||o||||o|o|x|
	3' -------GTGCGGCGGGCTCGGGTCG----- 5' miR5493
all_HMK61HD02JWN2O~~[miR2089]	5' GGGATGTACTATTAAACCAAAATTGGGATTA 3' all_HMK61HD02JWN2O	all_HMK61HD02JWN2O:1:256:+	137	1243	4
	|||o||||x|||||xxo|
	3' ------ATGGTAATGTGGTTAGGA------- 5' miR2089
all_HMK61HD02JWN2O~~[miR2089]	5' CTTTATTGGGATGTACTATTAAACCAAAATT 3' all_HMK61HD02JWN2O	all_HMK61HD02JWN2O:1:256:+	130	459	4
	|||o||||x|||||xxo|
	3' -------------ATGGTAATGTGGTTAGGA 5' miR2089
all_HMK61HD02JWN2O~~[miR2089]	5' GGATGTACTATTAAACCAAAATTGGGATTAT 3' all_HMK61HD02JWN2O	all_HMK61HD02JWN2O:1:256:+	138	344	4
	|||o||||x|||||xxo|
	3' -----ATGGTAATGTGGTTAGGA-------- 5' miR2089
all_HMK61HD02JWN2O~~[miR2089]	5' TGGGATGTACTATTAAACCAAAATTGGGATT 3' all_HMK61HD02JWN2O	all_HMK61HD02JWN2O:1:256:+	136	315	4
	|||o||||x|||||xxo|
	3' -------ATGGTAATGTGGTTAGGA------ 5' miR2089
all_HMK61HD02JWN2O~~[miR2089]	5' GATGTACTATTAAACCAAAATTGGGATTATC 3' all_HMK61HD02JWN2O	all_HMK61HD02JWN2O:1:256:+	139	212	4
	|||o||||x|||||xxo|
	3' ----ATGGTAATGTGGTTAGGA--------- 5' miR2089
all_isotig04052~~[miR398]	5' CACCGGGGGTCACCTGAGATCACATACACAA 3' all_isotig04052	all_isotig04052:1:879:+	121	153	2.5
	||||||ox||||||||x||||
	3' ---GCCCCCGCTGGACTCTTGTGT------- 5' miR398
all_isotig09312~~[miR2089]	5' GGGATGTACTATTAAACCAAAATTGGGATTA 3' all_isotig09312	all_isotig09312:1:608:+	243	1243	4
	|||o||||x|||||xxo|
	3' ------ATGGTAATGTGGTTAGGA------- 5' miR2089
all_HMJB4WI01APEJ7~~[miR2089]	5' GGGATGTACTATTAAACCAAAATTGGGATTA 3' all_HMJB4WI01APEJ7	all_HMJB4WI01APEJ7:1:196:+	77	1243	4
	|||o||||x|||||xxo|
	3' ------ATGGTAATGTGGTTAGGA------- 5' miR2089
all_HMJB4WI01APEJ7~~[miR2089]	5' CTTTATTGGGATGTACTATTAAACCAAAATT 3' all_HMJB4WI01APEJ7	all_HMJB4WI01APEJ7:1:196:+	70	459	4
	|||o||||x|||||xxo|
	3' -------------ATGGTAATGTGGTTAGGA 5' miR2089
all_HMJB4WI01APEJ7~~[miR2089]	5' GGATGTACTATTAAACCAAAATTGGGATTAT 3' all_HMJB4WI01APEJ7	all_HMJB4WI01APEJ7:1:196:+	78	344	4
	|||o||||x|||||xxo|
	3' -----ATGGTAATGTGGTTAGGA-------- 5' miR2089
all_HMJB4WI01APEJ7~~[miR2089]	5' TGGGATGTACTATTAAACCAAAATTGGGATT 3' all_HMJB4WI01APEJ7	all_HMJB4WI01APEJ7:1:196:+	76	315	4
	|||o||||x|||||xxo|
	3' -------ATGGTAATGTGGTTAGGA------ 5' miR2089
all_HMJB4WI01APEJ7~~[miR2089]	5' GATGTACTATTAAACCAAAATTGGGATTATC 3' all_HMJB4WI01APEJ7	all_HMJB4WI01APEJ7:1:196:+	79	212	4
	|||o||||x|||||xxo|
	3' ----ATGGTAATGTGGTTAGGA--------- 5' miR2089
all_HMK61HD02JU21D~~[miR2089]	5' GGGATGTACTATTAAACCAAAATTGGGATTA 3' all_HMK61HD02JU21D	all_HMK61HD02JU21D:1:289:+	69	1243	4
	|||o||||x|||||xxo|
	3' ------ATGGTAATGTGGTTAGGA------- 5' miR2089
all_HMK61HD02JU21D~~[miR2089]	5' CTTTATTGGGATGTACTATTAAACCAAAATT 3' all_HMK61HD02JU21D	all_HMK61HD02JU21D:1:289:+	62	459	4
	|||o||||x|||||xxo|
	3' -------------ATGGTAATGTGGTTAGGA 5' miR2089
all_HMK61HD02JU21D~~[miR2089]	5' GGATGTACTATTAAACCAAAATTGGGATTAT 3' all_HMK61HD02JU21D	all_HMK61HD02JU21D:1:289:+	70	344	4
	|||o||||x|||||xxo|
	3' -----ATGGTAATGTGGTTAGGA-------- 5' miR2089
all_HMK61HD02JU21D~~[miR2089]	5' TGGGATGTACTATTAAACCAAAATTGGGATT 3' all_HMK61HD02JU21D	all_HMK61HD02JU21D:1:289:+	68	315	4
	|||o||||x|||||xxo|
	3' -------ATGGTAATGTGGTTAGGA------ 5' miR2089
all_HMK61HD02JU21D~~[miR2089]	5' GATGTACTATTAAACCAAAATTGGGATTATC 3' all_HMK61HD02JU21D	all_HMK61HD02JU21D:1:289:+	71	212	4
	|||o||||x|||||xxo|
	3' ----ATGGTAATGTGGTTAGGA--------- 5' miR2089
all_HMJB4WI02ILE7M~~[miR2089]	5' CTTTATTGGGATGTACTATTAAACCAAAATT 3' all_HMJB4WI02ILE7M	all_HMJB4WI02ILE7M:1:395:+	194	459	4
	|||o||||x|||||xxo|
	3' -------------ATGGTAATGTGGTTAGGA 5' miR2089
all_isotig02343~~[miR5493]	5' ATGCGCTGTCCGACCCCCGCCTCACCCACGA 3' all_isotig02343	all_isotig02343:1:1180:+	986	28	4
	oo|||o|o||||x|||x||
	3' -GTGCGGCGGGCTCGGGTCG----------- 5' miR5493
all_isotig17998~~[miR5021]	5' GGTCTTCTTCTTCTTCTTCTTCTTCTTCTTC 3' all_isotig17998	all_isotig17998:1:470:+	227	92	0.5
	||||||||||||||||||o|||
	3' ----AAGAAGAAGAAGAAGAAGGAGA----- 5' miR5021
all_isotig17998~~[miR5021]	5' CTTCTTCTTCTTCTTCTTCTTCTTCTTCTTC 3' all_isotig17998	all_isotig17998:1:470:+	233	92	0.5
	||||||||||||||||||o|||
	3' -AAGAAGAAGAAGAAGAAGGAGA-------- 5' miR5021
all_isotig17998~~[miR5021]	5' CTTCTTCTTCTTCTTCTTCTTCTTCTTCTTC 3' all_isotig17998	all_isotig17998:1:470:+	236	92	0.5
	||||||||||||||||||o|||
	3' -AAGAAGAAGAAGAAGAAGGAGA-------- 5' miR5021
all_isotig17998~~[miR5021]	5' CTTCTTCTTCTTCTTCTTCTTCTTCTTCTTC 3' all_isotig17998	all_isotig17998:1:470:+	230	92	0.5
	||||||||||||||||||o|||
	3' -AAGAAGAAGAAGAAGAAGGAGA-------- 5' miR5021
all_isotig17998~~[miR5021]	5' CAGGGTCTTCTTCTTCTTCTTCTTCTTCTTC 3' all_isotig17998	all_isotig17998:1:470:+	224	92	0.5
	||||||||||||||||||o|||
	3' -------AAGAAGAAGAAGAAGAAGGAGA-- 5' miR5021
all_isotig17998~~[miR5021]	5' CTTCTTCTTCTTCTTCTTCTTCTTCTTCTTC 3' all_isotig17998	all_isotig17998:1:470:+	239	92	0.5
	||||||||||||||||||o|||
	3' -AAGAAGAAGAAGAAGAAGGAGA-------- 5' miR5021
all_isotig17998~~[miR5021]	5' CCGCAGGGTCTTCTTCTTCTTCTTCTTCTTC 3' all_isotig17998	all_isotig17998:1:470:+	221	92	1.5
	x|||||||||||||||||o|||
	3' -------AAGAAGAAGAAGAAGAAGGAGA-- 5' miR5021
all_isotig17998~~[miR5021]	5' CCCGCAGGGTCTTCTTCTTCTTCTTCTTCTT 3' all_isotig17998	all_isotig17998:1:470:+	220	29	1.5
	x|||||||||||||||||o|||
	3' --------AAGAAGAAGAAGAAGAAGGAGA- 5' miR5021
all_isotig17998~~[miR5021]	5' TCTTCTTCTTCTTCTTCTTCTTCTTCTTCTT 3' all_isotig17998	all_isotig17998:1:470:+	232	29	0.5
	||||||||||||||||||o|||
	3' --AAGAAGAAGAAGAAGAAGGAGA------- 5' miR5021
all_isotig17998~~[miR5021]	5' GCAGGGTCTTCTTCTTCTTCTTCTTCTTCTT 3' all_isotig17998	all_isotig17998:1:470:+	223	29	0.5
	||||||||||||||||||o|||
	3' --------AAGAAGAAGAAGAAGAAGGAGA- 5' miR5021
all_HMJB4WI01AL4PU~~[miR2089]	5' GGGATGTACTATTAAACCAAAATTGGGATTA 3' all_HMJB4WI01AL4PU	all_HMJB4WI01AL4PU:1:382:+	15	1243	4
	|||o||||x|||||xxo|
	3' ------ATGGTAATGTGGTTAGGA------- 5' miR2089
all_HMJB4WI01AL4PU~~[miR2089]	5' GGATGTACTATTAAACCAAAATTGGGATTAT 3' all_HMJB4WI01AL4PU	all_HMJB4WI01AL4PU:1:382:+	16	344	4
	|||o||||x|||||xxo|
	3' -----ATGGTAATGTGGTTAGGA-------- 5' miR2089
all_HMJB4WI01AL4PU~~[miR2089]	5' GATGTACTATTAAACCAAAATTGGGATTATC 3' all_HMJB4WI01AL4PU	all_HMJB4WI01AL4PU:1:382:+	17	212	4
	|||o||||x|||||xxo|
	3' ----ATGGTAATGTGGTTAGGA--------- 5' miR2089
all_isotig11365~~[miR2089]	5' GGGATGTACTATTAAACCAAAATTGGGATTA 3' all_isotig11365	all_isotig11365:1:548:+	315	1243	4
	|||o||||x|||||xxo|
	3' ------ATGGTAATGTGGTTAGGA------- 5' miR2089
all_isotig11365~~[miR2089]	5' CCTTTATGGGATGTACTATTAAACCAAAATT 3' all_isotig11365	all_isotig11365:1:548:+	308	459	4
	|||o||||x|||||xxo|
	3' -------------ATGGTAATGTGGTTAGGA 5' miR2089
all_isotig11365~~[miR2089]	5' GGATGTACTATTAAACCAAAATTGGGATTAT 3' all_isotig11365	all_isotig11365:1:548:+	316	344	4
	|||o||||x|||||xxo|
	3' -----ATGGTAATGTGGTTAGGA-------- 5' miR2089
all_isotig11365~~[miR2089]	5' TGGGATGTACTATTAAACCAAAATTGGGATT 3' all_isotig11365	all_isotig11365:1:548:+	314	315	4
	|||o||||x|||||xxo|
	3' -------ATGGTAATGTGGTTAGGA------ 5' miR2089
all_isotig11365~~[miR2089]	5' GATGTACTATTAAACCAAAATTGGGATTATC 3' all_isotig11365	all_isotig11365:1:548:+	317	212	4
	|||o||||x|||||xxo|
	3' ----ATGGTAATGTGGTTAGGA--------- 5' miR2089
all_HMK61HD02G8SWD~~[miR5021]	5' TTGCTGCTTCTTCTTCTTCTTCTTCTTCTTC 3' all_HMK61HD02G8SWD	all_HMK61HD02G8SWD:1:435:+	71	92	0.5
	||||||||||||||||||o|||
	3' -------AAGAAGAAGAAGAAGAAGGAGA-- 5' miR5021
all_HMK61HD02G8SWD~~[miR5021]	5' TTTTTGCTGCTTCTTCTTCTTCTTCTTCTTC 3' all_HMK61HD02G8SWD	all_HMK61HD02G8SWD:1:435:+	68	92	1.5
	|x||||||||||||||||o|||
	3' -------AAGAAGAAGAAGAAGAAGGAGA-- 5' miR5021
all_HMK61HD02G8SWD~~[miR5021]	5' CTTCTTCTTCTTCTTCTTCTTCTTCTTCTTC 3' all_HMK61HD02G8SWD	all_HMK61HD02G8SWD:1:435:+	77	92	0.5
	||||||||||||||||||o|||
	3' -AAGAAGAAGAAGAAGAAGGAGA-------- 5' miR5021
all_HMK61HD02G8SWD~~[miR5021]	5' ATGTTTTTGCTGCTTCTTCTTCTTCTTCTTC 3' all_HMK61HD02G8SWD	all_HMK61HD02G8SWD:1:435:+	65	92	2.5
	|x||x|||||||||||||o|||
	3' -------AAGAAGAAGAAGAAGAAGGAGA-- 5' miR5021
all_HMK61HD02G8SWD~~[miR5021]	5' CTGCTTCTTCTTCTTCTTCTTCTTCTTCTTC 3' all_HMK61HD02G8SWD	all_HMK61HD02G8SWD:1:435:+	74	92	0.5
	||||||||||||||||||o|||
	3' ----AAGAAGAAGAAGAAGAAGGAGA----- 5' miR5021
all_HMK61HD02G8SWD~~[miR5021]	5' CTTCTTCTTCTTCTTCTTCTTCTTCTTCTTC 3' all_HMK61HD02G8SWD	all_HMK61HD02G8SWD:1:435:+	80	49	0.5
	||||||||||||||||||o|||
	3' -AAGAAGAAGAAGAAGAAGGAGA-------- 5' miR5021
all_HMK61HD02G8SWD~~[miR5021]	5' GTTTTTGCTGCTTCTTCTTCTTCTTCTTCTT 3' all_HMK61HD02G8SWD	all_HMK61HD02G8SWD:1:435:+	67	29	1.5
	|x||||||||||||||||o|||
	3' --------AAGAAGAAGAAGAAGAAGGAGA- 5' miR5021
all_HMK61HD02G8SWD~~[miR5021]	5' TTTGCTGCTTCTTCTTCTTCTTCTTCTTCTT 3' all_HMK61HD02G8SWD	all_HMK61HD02G8SWD:1:435:+	70	29	0.5
	||||||||||||||||||o|||
	3' --------AAGAAGAAGAAGAAGAAGGAGA- 5' miR5021
all_HMK61HD02G8SWD~~[miR5021]	5' TCTTCTTCTTCTTCTTCTTCTTCTTCTTCTT 3' all_HMK61HD02G8SWD	all_HMK61HD02G8SWD:1:435:+	79	29	0.5
	||||||||||||||||||o|||
	3' --AAGAAGAAGAAGAAGAAGGAGA------- 5' miR5021
all_HMK61HD02G8SWD~~[miR5021]	5' CATGTTTTTGCTGCTTCTTCTTCTTCTTCTT 3' all_HMK61HD02G8SWD	all_HMK61HD02G8SWD:1:435:+	64	29	2.5
	|x||x|||||||||||||o|||
	3' --------AAGAAGAAGAAGAAGAAGGAGA- 5' miR5021
all_HMK61HD02G8SWD~~[miR5021]	5' GCTGCTTCTTCTTCTTCTTCTTCTTCTTCTT 3' all_HMK61HD02G8SWD	all_HMK61HD02G8SWD:1:435:+	73	29	0.5
	||||||||||||||||||o|||
	3' -----AAGAAGAAGAAGAAGAAGGAGA---- 5' miR5021
all_HMK61HD02G8SWD~~[miR5021]	5' GCTTCTTCTTCTTCTTCTTCTTCTTCTTCTT 3' all_HMK61HD02G8SWD	all_HMK61HD02G8SWD:1:435:+	76	29	0.5
	||||||||||||||||||o|||
	3' --AAGAAGAAGAAGAAGAAGGAGA------- 5' miR5021
all_HMJB4WI02FXA69~~[miR2089]	5' ACAAAGGACGATGCTATCACATCGAGCCTGT 3' all_HMJB4WI02FXA69	all_HMJB4WI02FXA69:1:298:+	235	70	4
	|o|o||x|||o|o|x|||
	3' -----------ATGGTAATGTGGTTAGGA-- 5' miR2089
all_HMJB4WI02IQ4QV~~[miR2089]	5' GGGATGTACTATTAAACCAAAATTGGGATTA 3' all_HMJB4WI02IQ4QV	all_HMJB4WI02IQ4QV:1:435:+	347	1243	4
	|||o||||x|||||xxo|
	3' ------ATGGTAATGTGGTTAGGA------- 5' miR2089
all_HMJB4WI02IQ4QV~~[miR2089]	5' CTTTATTGGGATGTACTATTAAACCAAAATT 3' all_HMJB4WI02IQ4QV	all_HMJB4WI02IQ4QV:1:435:+	340	459	4
	|||o||||x|||||xxo|
	3' -------------ATGGTAATGTGGTTAGGA 5' miR2089
all_HMJB4WI02IQ4QV~~[miR2089]	5' GGATGTACTATTAAACCAAAATTGGGATTAT 3' all_HMJB4WI02IQ4QV	all_HMJB4WI02IQ4QV:1:435:+	348	344	4
	|||o||||x|||||xxo|
	3' -----ATGGTAATGTGGTTAGGA-------- 5' miR2089
all_HMJB4WI02IQ4QV~~[miR2089]	5' TGGGATGTACTATTAAACCAAAATTGGGATT 3' all_HMJB4WI02IQ4QV	all_HMJB4WI02IQ4QV:1:435:+	346	315	4
	|||o||||x|||||xxo|
	3' -------ATGGTAATGTGGTTAGGA------ 5' miR2089
all_HMJB4WI02IQ4QV~~[miR2089]	5' GATGTACTATTAAACCAAAATTGGGATTATC 3' all_HMJB4WI02IQ4QV	all_HMJB4WI02IQ4QV:1:435:+	349	212	4
	|||o||||x|||||xxo|
	3' ----ATGGTAATGTGGTTAGGA--------- 5' miR2089
all_HMK61HD02IWF6H~~[wild-m0368_3p]	5' AACGTAAACTCACAACCATTTATGCGCTGGA 3' all_HMK61HD02IWF6H	all_HMK61HD02IWF6H:1:364:+	23	154	4
	||ox||x|||||o|x||||||
	3' -------TGGCTGCTGGTAGAGACGCGA--- 5' wild-m0368_3p
all_HMK61HD02IWF6H~~[wild-m0368_3p]	5' ACGTAAACTCACAACCATTTATGCGCTGGAG 3' all_HMK61HD02IWF6H	all_HMK61HD02IWF6H:1:364:+	24	137	4
	||ox||x|||||o|x||||||
	3' ------TGGCTGCTGGTAGAGACGCGA---- 5' wild-m0368_3p
all_HMK61HD01C52EZ~~[miR2089]	5' ACAAAGGACGATGCTATCACATCGAGCCTGT 3' all_HMK61HD01C52EZ	all_HMK61HD01C52EZ:1:392:+	25	70	4
	|o|o||x|||o|o|x|||
	3' -----------ATGGTAATGTGGTTAGGA-- 5' miR2089
all_HMK61HD01C52EZ~~[miR2089]	5' TACAAAGGACGATGCTATCACATCGAGCCTG 3' all_HMK61HD01C52EZ	all_HMK61HD01C52EZ:1:392:+	24	37	4
	|o|o||x|||o|o|x|||
	3' ------------ATGGTAATGTGGTTAGGA- 5' miR2089
all_HMJB4WI01A0MJ3~~[wild-m0368_3p]	5' AACGTAAACTCACAACCATTTATGCGCTGGA 3' all_HMJB4WI01A0MJ3	all_HMJB4WI01A0MJ3:1:324:+	36	154	4
	||ox||x|||||o|x||||||
	3' -------TGGCTGCTGGTAGAGACGCGA--- 5' wild-m0368_3p
all_HMJB4WI01A0MJ3~~[wild-m0368_3p]	5' ACGTAAACTCACAACCATTTATGCGCTGGAG 3' all_HMJB4WI01A0MJ3	all_HMJB4WI01A0MJ3:1:324:+	37	137	4
	||ox||x|||||o|x||||||
	3' ------TGGCTGCTGGTAGAGACGCGA---- 5' wild-m0368_3p
all_HMJB4WI01A0MJ3~~[wild-m0368_3p]	5' ACTCACAACCATTTATGCGCTGGAGAGACCG 3' all_HMJB4WI01A0MJ3	all_HMJB4WI01A0MJ3:1:324:+	43	114	4
	||ox||x|||||o|x||||||
	3' TGGCTGCTGGTAGAGACGCGA---------- 5' wild-m0368_3p
all_HMJB4WI01A0MJ3~~[wild-m0368_3p]	5' AAACGTAAACTCACAACCATTTATGCGCTGG 3' all_HMJB4WI01A0MJ3	all_HMJB4WI01A0MJ3:1:324:+	35	100	4
	||ox||x|||||o|x||||||
	3' --------TGGCTGCTGGTAGAGACGCGA-- 5' wild-m0368_3p
all_HMJB4WI01D5O7E~~[wild-m0368_3p]	5' AACGTAAACTCACAACCATTTATGCGCTGGA 3' all_HMJB4WI01D5O7E	all_HMJB4WI01D5O7E:1:155:+	21	154	4
	||ox||x|||||o|x||||||
	3' -------TGGCTGCTGGTAGAGACGCGA--- 5' wild-m0368_3p
all_HMJB4WI01D5O7E~~[wild-m0368_3p]	5' ACGTAAACTCACAACCATTTATGCGCTGGAG 3' all_HMJB4WI01D5O7E	all_HMJB4WI01D5O7E:1:155:+	22	137	4
	||ox||x|||||o|x||||||
	3' ------TGGCTGCTGGTAGAGACGCGA---- 5' wild-m0368_3p
all_HMJB4WI01D5O7E~~[wild-m0368_3p]	5' ACTCACAACCATTTATGCGCTGGAGAGACCG 3' all_HMJB4WI01D5O7E	all_HMJB4WI01D5O7E:1:155:+	28	114	4
	||ox||x|||||o|x||||||
	3' TGGCTGCTGGTAGAGACGCGA---------- 5' wild-m0368_3p
all_HMJB4WI01D5O7E~~[wild-m0368_3p]	5' AAACGTAAACTCACAACCATTTATGCGCTGG 3' all_HMJB4WI01D5O7E	all_HMJB4WI01D5O7E:1:155:+	20	100	4
	||ox||x|||||o|x||||||
	3' --------TGGCTGCTGGTAGAGACGCGA-- 5' wild-m0368_3p
all_HMK61HD01D4CUU~~[miR2083]	5' GCGTTGATACCGCTGCTTGCTGTTGTAATCT 3' all_HMK61HD01D4CUU	all_HMK61HD01D4CUU:1:183:+	96	35	4
	x||||||||||x|oxo|||||
	3' ----------ACGACGAACGAGAGAGTTAGA 5' miR2083
all_HMK61HD01EZKLC~~[miR1436]	5' TGTATAATACTCCCTCCGTTCCTAAATATTT 3' all_HMK61HD01EZKLC	all_HMK61HD01EZKLC:1:307:+	194	34	2.5
	|||||||||||o||xx|||||
	3' --------TGAGGGAGGCAGGGTATTATA-- 5' miR1436
all_HMK61HD01EZKLC~~[miR5205]	5' TGTATAATACTCCCTCCGTTCCTAAATATTT 3' all_HMK61HD01EZKLC	all_HMK61HD01EZKLC:1:307:+	194	34	3.5
	||||||||||o||xx|||||x
	3' ---------GAGGGAGGCAGGGTATTATAT- 5' miR5205
all_HMK61HD01EZKLC~~[miR1132]	5' TGTATAATACTCCCTCCGTTCCTAAATATTT 3' all_HMK61HD01EZKLC	all_HMK61HD01EZKLC:1:307:+	194	34	3
	|||||||||||||x|||||xx
	3' ---------GAGGGAGGCAAGGTTTTATCT- 5' miR1132
all_HMK61HD01EZKLC~~[miR5161]	5' TGTATAATACTCCCTCCGTTCCTAAATATTT 3' all_HMK61HD01EZKLC	all_HMK61HD01EZKLC:1:307:+	194	34	4
	||||||||||||x|||xx|x
	3' ------TATGAGGGAGGCTAGGTATA----- 5' miR5161
all_HMK61HD01EZKLC~~[miR1439]	5' TGTATAATACTCCCTCCGTTCCTAAATATTT 3' all_HMK61HD01EZKLC	all_HMK61HD01EZKLC:1:307:+	194	34	2
	x|||||||||||||||x||||
	3' ------AATGAGGGAGGCAAGGTTTTA---- 5' miR1439
all_HMK61HD01EZKLC~~[miR5175]	5' TGTATAATACTCCCTCCGTTCCTAAATATTT 3' all_HMK61HD01EZKLC	all_HMK61HD01EZKLC:1:307:+	194	34	0
	|||||||||||||||||||||
	3' ---------GAGGGAGGCAAGGATTTATAA- 5' miR5175
all_HMK61HD01EZKLC~~[miR1320]	5' TGTATAATACTCCCTCCGTTCCTAAATATTT 3' all_HMK61HD01EZKLC	all_HMK61HD01EZKLC:1:307:+	194	34	2.5
	|o||x|||||||||||||||||x|
	3' ATATTTTATGAGGGAGGCAAGGTT------- 5' miR1320
all_HMK61HD01A0TRV~~[miR2089]	5' GGGATGTACTATTAAACCAAAATTGGGATTA 3' all_HMK61HD01A0TRV	all_HMK61HD01A0TRV:1:536:+	347	1243	4
	|||o||||x|||||xxo|
	3' ------ATGGTAATGTGGTTAGGA------- 5' miR2089
all_HMK61HD01A0TRV~~[miR2089]	5' CTTTATTGGGATGTACTATTAAACCAAAATT 3' all_HMK61HD01A0TRV	all_HMK61HD01A0TRV:1:536:+	340	459	4
	|||o||||x|||||xxo|
	3' -------------ATGGTAATGTGGTTAGGA 5' miR2089
all_HMK61HD01A0TRV~~[miR2089]	5' GGATGTACTATTAAACCAAAATTGGGATTAT 3' all_HMK61HD01A0TRV	all_HMK61HD01A0TRV:1:536:+	348	344	4
	|||o||||x|||||xxo|
	3' -----ATGGTAATGTGGTTAGGA-------- 5' miR2089
all_HMK61HD01A0TRV~~[miR2089]	5' TGGGATGTACTATTAAACCAAAATTGGGATT 3' all_HMK61HD01A0TRV	all_HMK61HD01A0TRV:1:536:+	346	315	4
	|||o||||x|||||xxo|
	3' -------ATGGTAATGTGGTTAGGA------ 5' miR2089
all_HMK61HD01A0TRV~~[miR2089]	5' GATGTACTATTAAACCAAAATTGGGATTATC 3' all_HMK61HD01A0TRV	all_HMK61HD01A0TRV:1:536:+	349	212	4
	|||o||||x|||||xxo|
	3' ----ATGGTAATGTGGTTAGGA--------- 5' miR2089
all_HMK61HD01A0TRV~~[wild-m0368_3p]	5' AACGTAAACTCACAACCATTTATGCGCTGGA 3' all_HMK61HD01A0TRV	all_HMK61HD01A0TRV:1:536:+	450	154	4
	||ox||x|||||o|x||||||
	3' -------TGGCTGCTGGTAGAGACGCGA--- 5' wild-m0368_3p
all_isotig08235~~[wild-m0020_5p]	5' TTTACTATTTACGTCCTAATTAACATCGAGT 3' all_isotig08235	all_isotig08235:1:642:+	270	1279	4
	|xo|||||oo||x|||o||||
	3' ACGTGATAGGTGAAGGGTTAA---------- 5' wild-m0020_5p
all_isotig07189~~[wild-m0325_5p]	5' TCGCCGCCGACGGGGCCAGGGGTCTGTACAG 3' all_isotig07189	all_isotig07189:1:677:+	352	50	4
	||||||x|||o||xx|o|||||
	3' ---GGCGGCGGCCTCGAGCTCCAGA------ 5' wild-m0325_5p
all_isotig03852~~[miR1436]	5' TATTTATTACTCCCTCCGTTCCTAAATATTT 3' all_isotig03852	all_isotig03852:1:897:+	819	34	2.5
	|||||||||||o||xx|||||
	3' --------TGAGGGAGGCAGGGTATTATA-- 5' miR1436
all_isotig03852~~[miR5205]	5' TATTTATTACTCCCTCCGTTCCTAAATATTT 3' all_isotig03852	all_isotig03852:1:897:+	819	34	3.5
	||||||||||o||xx|||||x
	3' ---------GAGGGAGGCAGGGTATTATAT- 5' miR5205
all_isotig03852~~[miR1132]	5' TATTTATTACTCCCTCCGTTCCTAAATATTT 3' all_isotig03852	all_isotig03852:1:897:+	819	34	3
	|||||||||||||x|||||xx
	3' ---------GAGGGAGGCAAGGTTTTATCT- 5' miR1132
all_isotig03852~~[miR1439]	5' TATTTATTACTCCCTCCGTTCCTAAATATTT 3' all_isotig03852	all_isotig03852:1:897:+	819	34	1
	||||||||||||||||x||||
	3' ------AATGAGGGAGGCAAGGTTTTA---- 5' miR1439
all_isotig03852~~[miR5175]	5' TATTTATTACTCCCTCCGTTCCTAAATATTT 3' all_isotig03852	all_isotig03852:1:897:+	819	34	0
	|||||||||||||||||||||
	3' ---------GAGGGAGGCAAGGATTTATAA- 5' miR5175
all_isotig03852~~[miR1320]	5' TATTTATTACTCCCTCCGTTCCTAAATATTT 3' all_isotig03852	all_isotig03852:1:897:+	819	34	4
	|||xx|x|||||||||||||||x|
	3' ATATTTTATGAGGGAGGCAAGGTT------- 5' miR1320
all_HMJB4WI01AQWZK~~[wild-m0368_3p]	5' AACGTAAACTCACAACCATTTATGCGCTGGA 3' all_HMJB4WI01AQWZK	all_HMJB4WI01AQWZK:1:407:+	80	154	4
	||ox||x|||||o|x||||||
	3' -------TGGCTGCTGGTAGAGACGCGA--- 5' wild-m0368_3p
all_HMJB4WI01AQWZK~~[wild-m0368_3p]	5' ACGTAAACTCACAACCATTTATGCGCTGGAG 3' all_HMJB4WI01AQWZK	all_HMJB4WI01AQWZK:1:407:+	81	137	4
	||ox||x|||||o|x||||||
	3' ------TGGCTGCTGGTAGAGACGCGA---- 5' wild-m0368_3p
all_HMJB4WI01EQUFD~~[wild-m0298_5p]	5' GATGGCTGCTGCCTTCTCCTCCACCGTCGGT 3' all_HMJB4WI01EQUFD	all_HMJB4WI01EQUFD:1:144:+	116	31	4
	|o|||x||x|||||||||o|x
	3' --------GGCGGCAGCGGAGGTGGCGGA-- 5' wild-m0298_5p
all_HMJB4WI01EQUFD~~[wild-m0122_5p]	5' GATGGCTGCTGCCTTCTCCTCCACCGTCGGT 3' all_HMJB4WI01EQUFD	all_HMJB4WI01EQUFD:1:144:+	116	31	4
	|||xo|||||||||||o||xx
	3' ---------ACGCGAGAGGAGGTGGTAGAA- 5' wild-m0122_5p
all_HMJB4WI01BFN4Y~~[miR2089]	5' GTTTTTTACTATTAAACCAAAATTGGGATTA 3' all_HMJB4WI01BFN4Y	all_HMJB4WI01BFN4Y:1:263:+	51	1243	4
	|||o||||x|||||xxo|
	3' ------ATGGTAATGTGGTTAGGA------- 5' miR2089
all_HMJB4WI01BFN4Y~~[miR2089]	5' TTGGGATGTTTTTTACTATTAAACCAAAATT 3' all_HMJB4WI01BFN4Y	all_HMJB4WI01BFN4Y:1:263:+	44	459	4
	|||o||||x|||||xxo|
	3' -------------ATGGTAATGTGGTTAGGA 5' miR2089
all_HMJB4WI01BFN4Y~~[miR2089]	5' TTTTTTACTATTAAACCAAAATTGGGATTAT 3' all_HMJB4WI01BFN4Y	all_HMJB4WI01BFN4Y:1:263:+	52	344	4
	|||o||||x|||||xxo|
	3' -----ATGGTAATGTGGTTAGGA-------- 5' miR2089
all_HMJB4WI01BFN4Y~~[miR2089]	5' TGTTTTTTACTATTAAACCAAAATTGGGATT 3' all_HMJB4WI01BFN4Y	all_HMJB4WI01BFN4Y:1:263:+	50	315	4
	|||o||||x|||||xxo|
	3' -------ATGGTAATGTGGTTAGGA------ 5' miR2089
all_HMJB4WI01BFN4Y~~[miR2089]	5' TTTTTACTATTAAACCAAAATTGGGATTATC 3' all_HMJB4WI01BFN4Y	all_HMJB4WI01BFN4Y:1:263:+	53	211	4
	|||o||||x|||||xxo|
	3' ----ATGGTAATGTGGTTAGGA--------- 5' miR2089
all_HMJB4WI01BFN4Y~~[miR2089]	5' ATGTTTTTTACTATTAAACCAAAATTGGGAT 3' all_HMJB4WI01BFN4Y	all_HMJB4WI01BFN4Y:1:263:+	49	125	4
	|||o||||x|||||xxo|
	3' --------ATGGTAATGTGGTTAGGA----- 5' miR2089
all_isotig08626~~[miR1436]	5' TTCTATTCCCTCCGTCCCAAAATTCTTGTCT 3' all_isotig08626	all_isotig08626:1:627:+	509	25	3.5
	|o|||||||||||||x|||xx
	3' ----TGAGGGAGGCAGGGTATTATA------ 5' miR1436
all_isotig08626~~[wild-m0126_3p]	5' TTCTATTCCCTCCGTCCCAAAATTCTTGTCT 3' all_isotig08626	all_isotig08626:1:627:+	509	25	3.5
	x||o||||||x|x||||||||
	3' --CATGAGGGAGACTGGGTTTTA-------- 5' wild-m0126_3p
all_isotig08626~~[miR1439]	5' TTCTATTCCCTCCGTCCCAAAATTCTTGTCT 3' all_isotig08626	all_isotig08626:1:627:+	509	25	2.5
	x||o|||||||||x|||||||
	3' --AATGAGGGAGGCAAGGTTTTA-------- 5' miR1439
all_HMK61HD01A5GH3~~[miR2089]	5' GGGATGTACTATTAAACCAAAATTGGGATTA 3' all_HMK61HD01A5GH3	all_HMK61HD01A5GH3:1:517:+	34	1243	4
	|||o||||x|||||xxo|
	3' ------ATGGTAATGTGGTTAGGA------- 5' miR2089
all_isotig08421~~[miR5015]	5' TGACCACTTAAAGAACAACAACAACAACAAC 3' all_isotig08421	all_isotig08421:1:631:+	237	97	3
	x|xx|||||||||||||||||
	3' ---------GTCGTTGTTGTTGTTGTTGTT- 5' miR5015
all_isotig08421~~[miR5015]	5' CAACAACAACAACAACAACAACAACAACAAC 3' all_isotig08421	all_isotig08421:1:631:+	255	97	1
	||x||||||||||||||||||
	3' GTCGTTGTTGTTGTTGTTGTT---------- 5' miR5015
all_isotig08421~~[miR5015]	5' CCACTTAAAGAACAACAACAACAACAACAAC 3' all_isotig08421	all_isotig08421:1:631:+	240	97	2
	x|x||||||||||||||||||
	3' ---------GTCGTTGTTGTTGTTGTTGTT- 5' miR5015
all_isotig08421~~[miR5015]	5' AAAGAACAACAACAACAACAACAACAACAAC 3' all_isotig08421	all_isotig08421:1:631:+	246	97	1
	||x||||||||||||||||||
	3' ------GTCGTTGTTGTTGTTGTTGTT---- 5' miR5015
all_isotig08421~~[miR5015]	5' CAACAACAACAACAACAACAACAACAACAAC 3' all_isotig08421	all_isotig08421:1:631:+	252	97	1
	||x||||||||||||||||||
	3' GTCGTTGTTGTTGTTGTTGTT---------- 5' miR5015
all_isotig08421~~[miR5015]	5' GAACAACAACAACAACAACAACAACAACAAC 3' all_isotig08421	all_isotig08421:1:631:+	249	97	1
	||x||||||||||||||||||
	3' ---GTCGTTGTTGTTGTTGTTGTT------- 5' miR5015
all_isotig08421~~[miR5015]	5' CTTAAAGAACAACAACAACAACAACAACAAC 3' all_isotig08421	all_isotig08421:1:631:+	243	97	1
	||x||||||||||||||||||
	3' ---------GTCGTTGTTGTTGTTGTTGTT- 5' miR5015
all_isotig08421~~[miR5015]	5' TTGACCACTTAAAGAACAACAACAACAACAA 3' all_isotig08421	all_isotig08421:1:631:+	236	22	3
	x|xx|||||||||||||||||
	3' ----------GTCGTTGTTGTTGTTGTTGTT 5' miR5015
all_isotig08421~~[miR5015]	5' ACAACAACAACAACAACAACAACAACAACAA 3' all_isotig08421	all_isotig08421:1:631:+	254	22	1
	||x||||||||||||||||||
	3' -GTCGTTGTTGTTGTTGTTGTT--------- 5' miR5015
all_isotig08421~~[miR5015]	5' ACCACTTAAAGAACAACAACAACAACAACAA 3' all_isotig08421	all_isotig08421:1:631:+	239	22	2
	x|x||||||||||||||||||
	3' ----------GTCGTTGTTGTTGTTGTTGTT 5' miR5015
all_isotig08421~~[miR5015]	5' TAAAGAACAACAACAACAACAACAACAACAA 3' all_isotig08421	all_isotig08421:1:631:+	245	22	1
	||x||||||||||||||||||
	3' -------GTCGTTGTTGTTGTTGTTGTT--- 5' miR5015
all_isotig08421~~[miR5015]	5' ACAACAACAACAACAACAACAACAACAACAA 3' all_isotig08421	all_isotig08421:1:631:+	251	22	1
	||x||||||||||||||||||
	3' -GTCGTTGTTGTTGTTGTTGTT--------- 5' miR5015
all_isotig05767~~[miR5021]	5' AAGTTCTTTCTTCTTCTTCTTCTTCTTCTTC 3' all_isotig05767	all_isotig05767:1:742:+	594	92	0.5
	||||||||||||||||||o|||
	3' -------AAGAAGAAGAAGAAGAAGGAGA-- 5' miR5021
all_isotig05767~~[miR5021]	5' GAAAAGTTCTTTCTTCTTCTTCTTCTTCTTC 3' all_isotig05767	all_isotig05767:1:742:+	591	92	2
	|xo|||||||||||||||o|||
	3' -------AAGAAGAAGAAGAAGAAGGAGA-- 5' miR5021
all_isotig05767~~[miR5021]	5' AAAGTTCTTTCTTCTTCTTCTTCTTCTTCTT 3' all_isotig05767	all_isotig05767:1:742:+	593	29	0.5
	||||||||||||||||||o|||
	3' --------AAGAAGAAGAAGAAGAAGGAGA- 5' miR5021
all_isotig05767~~[miR5021]	5' CGAAAAGTTCTTTCTTCTTCTTCTTCTTCTT 3' all_isotig05767	all_isotig05767:1:742:+	590	29	2
	|xo|||||||||||||||o|||
	3' --------AAGAAGAAGAAGAAGAAGGAGA- 5' miR5021
all_isotig05767~~[miR5021]	5' AGTTCTTTCTTCTTCTTCTTCTTCTTCTTCT 3' all_isotig05767	all_isotig05767:1:742:+	595	24	0.5
	||||||||||||||||||o|||
	3' ------AAGAAGAAGAAGAAGAAGGAGA--- 5' miR5021
all_isotig05767~~[miR5021]	5' AAAAGTTCTTTCTTCTTCTTCTTCTTCTTCT 3' all_isotig05767	all_isotig05767:1:742:+	592	24	0.5
	||||||||||||||||||o|||
	3' ---------AAGAAGAAGAAGAAGAAGGAGA 5' miR5021
all_isotig05767~~[miR5021]	5' TCGAAAAGTTCTTTCTTCTTCTTCTTCTTCT 3' all_isotig05767	all_isotig05767:1:742:+	589	24	2
	|xo|||||||||||||||o|||
	3' ---------AAGAAGAAGAAGAAGAAGGAGA 5' miR5021
all_isotig05767~~[miR5021]	5' GTTCTTTCTTCTTCTTCTTCTTCTTCTTCTT 3' all_isotig05767	all_isotig05767:1:742:+	596	21	0.5
	||||||||||||||||||o|||
	3' -----AAGAAGAAGAAGAAGAAGGAGA---- 5' miR5021
all_HMJB4WI01BGQ6T~~[wild-m0368_3p]	5' AACGTAAACTCACAACCATTTATGCGCTGGA 3' all_HMJB4WI01BGQ6T	all_HMJB4WI01BGQ6T:1:409:+	82	154	4
	||ox||x|||||o|x||||||
	3' -------TGGCTGCTGGTAGAGACGCGA--- 5' wild-m0368_3p
all_HMJB4WI01BGQ6T~~[wild-m0368_3p]	5' ACGTAAACTCACAACCATTTATGCGCTGGAG 3' all_HMJB4WI01BGQ6T	all_HMJB4WI01BGQ6T:1:409:+	83	137	4
	||ox||x|||||o|x||||||
	3' ------TGGCTGCTGGTAGAGACGCGA---- 5' wild-m0368_3p
all_HMJB4WI02G2XA1~~[miR2089]	5' GGGATGTACTATTAAACCAAAATTGGGATTA 3' all_HMJB4WI02G2XA1	all_HMJB4WI02G2XA1:1:357:+	84	1243	4
	|||o||||x|||||xxo|
	3' ------ATGGTAATGTGGTTAGGA------- 5' miR2089
all_HMJB4WI02G2XA1~~[miR2089]	5' CTTTATTGGGATGTACTATTAAACCAAAATT 3' all_HMJB4WI02G2XA1	all_HMJB4WI02G2XA1:1:357:+	77	459	4
	|||o||||x|||||xxo|
	3' -------------ATGGTAATGTGGTTAGGA 5' miR2089
all_HMJB4WI02G2XA1~~[miR2089]	5' GGATGTACTATTAAACCAAAATTGGGATTAT 3' all_HMJB4WI02G2XA1	all_HMJB4WI02G2XA1:1:357:+	85	344	4
	|||o||||x|||||xxo|
	3' -----ATGGTAATGTGGTTAGGA-------- 5' miR2089
all_HMJB4WI02G2XA1~~[miR2089]	5' TGGGATGTACTATTAAACCAAAATTGGGATT 3' all_HMJB4WI02G2XA1	all_HMJB4WI02G2XA1:1:357:+	83	315	4
	|||o||||x|||||xxo|
	3' -------ATGGTAATGTGGTTAGGA------ 5' miR2089
all_HMJB4WI01A0KBF~~[miR2089]	5' GGGATGTACTATTAAACCAAAATTGGGATTA 3' all_HMJB4WI01A0KBF	all_HMJB4WI01A0KBF:1:335:+	100	1243	4
	|||o||||x|||||xxo|
	3' ------ATGGTAATGTGGTTAGGA------- 5' miR2089
all_HMJB4WI01A0KBF~~[miR2089]	5' CTTTATTGGGATGTACTATTAAACCAAAATT 3' all_HMJB4WI01A0KBF	all_HMJB4WI01A0KBF:1:335:+	93	459	4
	|||o||||x|||||xxo|
	3' -------------ATGGTAATGTGGTTAGGA 5' miR2089
all_HMJB4WI01A0KBF~~[miR2089]	5' GGATGTACTATTAAACCAAAATTGGGATTAT 3' all_HMJB4WI01A0KBF	all_HMJB4WI01A0KBF:1:335:+	101	344	4
	|||o||||x|||||xxo|
	3' -----ATGGTAATGTGGTTAGGA-------- 5' miR2089
all_HMJB4WI01A0KBF~~[miR2089]	5' TGGGATGTACTATTAAACCAAAATTGGGATT 3' all_HMJB4WI01A0KBF	all_HMJB4WI01A0KBF:1:335:+	99	315	4
	|||o||||x|||||xxo|
	3' -------ATGGTAATGTGGTTAGGA------ 5' miR2089
all_HMJB4WI01A0KBF~~[miR2089]	5' GATGTACTATTAAACCAAAATTGGGATTATC 3' all_HMJB4WI01A0KBF	all_HMJB4WI01A0KBF:1:335:+	102	212	4
	|||o||||x|||||xxo|
	3' ----ATGGTAATGTGGTTAGGA--------- 5' miR2089
all_HMJB4WI01EGR9O~~[miR2089]	5' ACAAAGGACGATACTATCACATCGAGCCTGT 3' all_HMJB4WI01EGR9O	all_HMJB4WI01EGR9O:1:190:+	84	70	3.5
	|||o||x|||o|o|x|||
	3' -----------ATGGTAATGTGGTTAGGA-- 5' miR2089
all_HMJB4WI02IT9P7~~[wild-m0368_3p]	5' AACGTAAACCCACAACCATTTATGCGCTGGA 3' all_HMJB4WI02IT9P7	all_HMJB4WI02IT9P7:1:160:+	95	154	3.5
	|||x||x|||||o|x||||||
	3' -------TGGCTGCTGGTAGAGACGCGA--- 5' wild-m0368_3p
all_HMJB4WI02IT9P7~~[wild-m0368_3p]	5' ACGTAAACCCACAACCATTTATGCGCTGGAG 3' all_HMJB4WI02IT9P7	all_HMJB4WI02IT9P7:1:160:+	96	137	3.5
	|||x||x|||||o|x||||||
	3' ------TGGCTGCTGGTAGAGACGCGA---- 5' wild-m0368_3p
all_HMJB4WI02IT9P7~~[wild-m0368_3p]	5' ACCCACAACCATTTATGCGCTGGAGAGACCG 3' all_HMJB4WI02IT9P7	all_HMJB4WI02IT9P7:1:160:+	102	114	3.5
	|||x||x|||||o|x||||||
	3' TGGCTGCTGGTAGAGACGCGA---------- 5' wild-m0368_3p
all_HMJB4WI02IT9P7~~[wild-m0368_3p]	5' AAACGTAAACCCACAACCATTTATGCGCTGG 3' all_HMJB4WI02IT9P7	all_HMJB4WI02IT9P7:1:160:+	94	100	3.5
	|||x||x|||||o|x||||||
	3' --------TGGCTGCTGGTAGAGACGCGA-- 5' wild-m0368_3p
all_HMJB4WI02IT9P7~~[wild-m0368_3p]	5' CGTAAACCCACAACCATTTATGCGCTGGAGA 3' all_HMJB4WI02IT9P7	all_HMJB4WI02IT9P7:1:160:+	97	79	3.5
	|||x||x|||||o|x||||||
	3' -----TGGCTGCTGGTAGAGACGCGA----- 5' wild-m0368_3p
all_HMJB4WI02IT9P7~~[wild-m0368_3p]	5' TAAACCCACAACCATTTATGCGCTGGAGAGA 3' all_HMJB4WI02IT9P7	all_HMJB4WI02IT9P7:1:160:+	99	73	3.5
	|||x||x|||||o|x||||||
	3' ---TGGCTGCTGGTAGAGACGCGA------- 5' wild-m0368_3p
all_HMJB4WI02IT9P7~~[wild-m0368_3p]	5' GTAAACCCACAACCATTTATGCGCTGGAGAG 3' all_HMJB4WI02IT9P7	all_HMJB4WI02IT9P7:1:160:+	98	68	3.5
	|||x||x|||||o|x||||||
	3' ----TGGCTGCTGGTAGAGACGCGA------ 5' wild-m0368_3p
all_HMK61HD01CO2S3~~[miR5048]	5' TTGGACCTAAAACCTGACAATATACTGCTAG 3' all_HMK61HD01CO2S3	all_HMK61HD01CO2S3:1:462:+	429	123	3.5
	||o|||||x|||||||xx|||
	3' AATCTGGAGTTTGGACGTTTA---------- 5' miR5048
all_HMK61HD01CO2S3~~[miR5048]	5' ATTTGGACCTAAAACCTGACAATATACTGCT 3' all_HMK61HD01CO2S3	all_HMK61HD01CO2S3:1:462:+	427	21	3.5
	||o|||||x|||||||xx|||
	3' --AATCTGGAGTTTGGACGTTTA-------- 5' miR5048
all_HMK61HD02H6VHN~~[miR2089]	5' GGGATGTACTATTAAACCAAAATTGGGATTA 3' all_HMK61HD02H6VHN	all_HMK61HD02H6VHN:1:246:+	60	1243	4
	|||o||||x|||||xxo|
	3' ------ATGGTAATGTGGTTAGGA------- 5' miR2089
all_HMK61HD02H6VHN~~[miR2089]	5' TTTATTCGGGATGTACTATTAAACCAAAATT 3' all_HMK61HD02H6VHN	all_HMK61HD02H6VHN:1:246:+	53	459	4
	|||o||||x|||||xxo|
	3' -------------ATGGTAATGTGGTTAGGA 5' miR2089
all_HMK61HD02H6VHN~~[miR2089]	5' GGATGTACTATTAAACCAAAATTGGGATTAT 3' all_HMK61HD02H6VHN	all_HMK61HD02H6VHN:1:246:+	61	344	4
	|||o||||x|||||xxo|
	3' -----ATGGTAATGTGGTTAGGA-------- 5' miR2089
all_HMK61HD02H6VHN~~[miR2089]	5' CGGGATGTACTATTAAACCAAAATTGGGATT 3' all_HMK61HD02H6VHN	all_HMK61HD02H6VHN:1:246:+	59	315	4
	|||o||||x|||||xxo|
	3' -------ATGGTAATGTGGTTAGGA------ 5' miR2089
all_HMK61HD02H6VHN~~[miR2089]	5' GATGTACTATTAAACCAAAATTGGGATTATC 3' all_HMK61HD02H6VHN	all_HMK61HD02H6VHN:1:246:+	62	212	4
	|||o||||x|||||xxo|
	3' ----ATGGTAATGTGGTTAGGA--------- 5' miR2089
all_HMK61HD01DW6AB~~[miR2089]	5' ACAAAGGACGATGCTATCACATCGAGCCTGT 3' all_HMK61HD01DW6AB	all_HMK61HD01DW6AB:1:110:+	38	70	4
	|o|o||x|||o|o|x|||
	3' -----------ATGGTAATGTGGTTAGGA-- 5' miR2089
all_HMK61HD01DW6AB~~[miR2089]	5' TACAAAGGACGATGCTATCACATCGAGCCTG 3' all_HMK61HD01DW6AB	all_HMK61HD01DW6AB:1:110:+	37	37	4
	|o|o||x|||o|o|x|||
	3' ------------ATGGTAATGTGGTTAGGA- 5' miR2089
all_HMK61HD01DW6AB~~[miR2089]	5' AGGACGATGCTATCACATCGAGCCTGTTGCT 3' all_HMK61HD01DW6AB	all_HMK61HD01DW6AB:1:110:+	42	31	4
	|o|o||x|||o|o|x|||
	3' -------ATGGTAATGTGGTTAGGA------ 5' miR2089
all_isotig23932~~[miR1151]	5' CGATGATCGCCGAGACCACCATCCTGTGGAA 3' all_isotig23932	all_isotig23932:1:320:+	63	40	4
	||||x|x|||x||o||o||
	3' --------CGGCGCAGGTTGTGGGGCA---- 5' miR1151
all_isotig23932~~[miR1151]	5' GATGATCGCCGAGACCACCATCCTGTGGAAG 3' all_isotig23932	all_isotig23932:1:320:+	64	24	4
	||||x|x|||x||o||o||
	3' -------CGGCGCAGGTTGTGGGGCA----- 5' miR1151
all_HMJB4WI02G87UG~~[miR2089]	5' GGGATGTACTATTAAACCAAAATTGGGATTA 3' all_HMJB4WI02G87UG	all_HMJB4WI02G87UG:1:517:+	62	1243	4
	|||o||||x|||||xxo|
	3' ------ATGGTAATGTGGTTAGGA------- 5' miR2089
all_HMJB4WI02G87UG~~[miR2089]	5' CTTTATTGGGATGTACTATTAAACCAAAATT 3' all_HMJB4WI02G87UG	all_HMJB4WI02G87UG:1:517:+	55	459	4
	|||o||||x|||||xxo|
	3' -------------ATGGTAATGTGGTTAGGA 5' miR2089
all_HMJB4WI02G87UG~~[miR2089]	5' TGGGATGTACTATTAAACCAAAATTGGGATT 3' all_HMJB4WI02G87UG	all_HMJB4WI02G87UG:1:517:+	61	315	4
	|||o||||x|||||xxo|
	3' -------ATGGTAATGTGGTTAGGA------ 5' miR2089
all_HMK61HD01EWOEO~~[wild-m0368_3p]	5' AACGTAAACTCACAACCATTTATGCGCTGGA 3' all_HMK61HD01EWOEO	all_HMK61HD01EWOEO:1:328:+	95	154	4
	||ox||x|||||o|x||||||
	3' -------TGGCTGCTGGTAGAGACGCGA--- 5' wild-m0368_3p
all_HMK61HD02GTXQE~~[miR2089]	5' GGGATGTACTATTAAACCAAAATTGGGATTA 3' all_HMK61HD02GTXQE	all_HMK61HD02GTXQE:1:544:+	289	1243	4
	|||o||||x|||||xxo|
	3' ------ATGGTAATGTGGTTAGGA------- 5' miR2089
all_HMK61HD02GTXQE~~[miR2089]	5' CTTTATTGGGATGTACTATTAAACCAAAATT 3' all_HMK61HD02GTXQE	all_HMK61HD02GTXQE:1:544:+	282	459	4
	|||o||||x|||||xxo|
	3' -------------ATGGTAATGTGGTTAGGA 5' miR2089
all_HMK61HD02GTXQE~~[miR2089]	5' GGATGTACTATTAAACCAAAATTGGGATTAT 3' all_HMK61HD02GTXQE	all_HMK61HD02GTXQE:1:544:+	290	344	4
	|||o||||x|||||xxo|
	3' -----ATGGTAATGTGGTTAGGA-------- 5' miR2089
all_HMK61HD02GTXQE~~[miR2089]	5' TGGGATGTACTATTAAACCAAAATTGGGATT 3' all_HMK61HD02GTXQE	all_HMK61HD02GTXQE:1:544:+	288	315	4
	|||o||||x|||||xxo|
	3' -------ATGGTAATGTGGTTAGGA------ 5' miR2089
all_HMK61HD02GTXQE~~[miR2089]	5' GATGTACTATTAAACCAAAATTGGGATTATC 3' all_HMK61HD02GTXQE	all_HMK61HD02GTXQE:1:544:+	291	212	4
	|||o||||x|||||xxo|
	3' ----ATGGTAATGTGGTTAGGA--------- 5' miR2089
all_HMJB4WI01EU5ME~~[wild-m0368_3p]	5' AACGTAAACTCACAACCATTTATGCGCTGGA 3' all_HMJB4WI01EU5ME	all_HMJB4WI01EU5ME:1:484:+	27	154	4
	||ox||x|||||o|x||||||
	3' -------TGGCTGCTGGTAGAGACGCGA--- 5' wild-m0368_3p
all_HMK61HD02IMSP6~~[miR2089]	5' GGGATGTACTATTAAACCAAAATTGGGATTA 3' all_HMK61HD02IMSP6	all_HMK61HD02IMSP6:1:449:+	225	1243	4
	|||o||||x|||||xxo|
	3' ------ATGGTAATGTGGTTAGGA------- 5' miR2089
all_HMK61HD02IMSP6~~[miR2089]	5' CTTTATTGGGATGTACTATTAAACCAAAATT 3' all_HMK61HD02IMSP6	all_HMK61HD02IMSP6:1:449:+	218	459	4
	|||o||||x|||||xxo|
	3' -------------ATGGTAATGTGGTTAGGA 5' miR2089
all_HMK61HD02IMSP6~~[miR2089]	5' GGATGTACTATTAAACCAAAATTGGGATTAT 3' all_HMK61HD02IMSP6	all_HMK61HD02IMSP6:1:449:+	226	344	4
	|||o||||x|||||xxo|
	3' -----ATGGTAATGTGGTTAGGA-------- 5' miR2089
all_HMK61HD02IMSP6~~[miR2089]	5' TGGGATGTACTATTAAACCAAAATTGGGATT 3' all_HMK61HD02IMSP6	all_HMK61HD02IMSP6:1:449:+	224	315	4
	|||o||||x|||||xxo|
	3' -------ATGGTAATGTGGTTAGGA------ 5' miR2089
all_HMK61HD02IMSP6~~[miR2089]	5' GATGTACTATTAAACCAAAATTGGGATTATC 3' all_HMK61HD02IMSP6	all_HMK61HD02IMSP6:1:449:+	227	212	4
	|||o||||x|||||xxo|
	3' ----ATGGTAATGTGGTTAGGA--------- 5' miR2089
all_HMK61HD02IMSP6~~[miR2089]	5' TTGGGATGTACTATTAAACCAAAATTGGGAT 3' all_HMK61HD02IMSP6	all_HMK61HD02IMSP6:1:449:+	223	125	4
	|||o||||x|||||xxo|
	3' --------ATGGTAATGTGGTTAGGA----- 5' miR2089
all_HMK61HD01B6TCW~~[wild-m0368_3p]	5' AACGTAAACTCACAACCATTTATGCGCTGGA 3' all_HMK61HD01B6TCW	all_HMK61HD01B6TCW:1:194:+	164	154	4
	||ox||x|||||o|x||||||
	3' -------TGGCTGCTGGTAGAGACGCGA--- 5' wild-m0368_3p
all_HMK61HD01B6TCW~~[wild-m0368_3p]	5' ACGTAAACTCACAACCATTTATGCGCTGGAG 3' all_HMK61HD01B6TCW	all_HMK61HD01B6TCW:1:194:+	165	137	4
	||ox||x|||||o|x||||||
	3' ------TGGCTGCTGGTAGAGACGCGA---- 5' wild-m0368_3p
all_HMK61HD01DVMJ2~~[miR5049]	5' TCATTCCTCCGACGAGTATTTCCGGACGGAG 3' all_HMK61HD01DVMJ2	all_HMK61HD01DVMJ2:1:387:+	168	30	3
	||o|||||o|||||||xx|||
	3' -----GGGGGCTGTTCATAAAATCCT----- 5' miR5049
all_HMK61HD01CSVFT~~[miR1436]	5' TGGTATGTACTCCCTCCGTTCCTAAATATAA 3' all_HMK61HD01CSVFT	all_HMK61HD01CSVFT:1:264:+	178	28	2.5
	|||||||||||o||xx|||||
	3' --------TGAGGGAGGCAGGGTATTATA-- 5' miR1436
all_HMK61HD01CSVFT~~[miR5205]	5' TGGTATGTACTCCCTCCGTTCCTAAATATAA 3' all_HMK61HD01CSVFT	all_HMK61HD01CSVFT:1:264:+	178	28	2.5
	||||||||||o||xx||||||
	3' ---------GAGGGAGGCAGGGTATTATAT- 5' miR5205
all_HMK61HD01CSVFT~~[miR1132]	5' TGGTATGTACTCCCTCCGTTCCTAAATATAA 3' all_HMK61HD01CSVFT	all_HMK61HD01CSVFT:1:264:+	178	28	2
	|||||||||||||x|||||x|
	3' ---------GAGGGAGGCAAGGTTTTATCT- 5' miR1132
all_HMK61HD01CSVFT~~[wild-m0126_3p]	5' TGGTATGTACTCCCTCCGTTCCTAAATATAA 3' all_HMK61HD01CSVFT	all_HMK61HD01CSVFT:1:264:+	178	28	3.5
	||||||||||x|xo||x||||
	3' ------CATGAGGGAGACTGGGTTTTA---- 5' wild-m0126_3p
all_HMK61HD01CSVFT~~[miR1439]	5' TGGTATGTACTCCCTCCGTTCCTAAATATAA 3' all_HMK61HD01CSVFT	all_HMK61HD01CSVFT:1:264:+	178	28	2
	x|||||||||||||||x||||
	3' ------AATGAGGGAGGCAAGGTTTTA---- 5' miR1439
all_HMK61HD01CSVFT~~[miR5175]	5' TGGTATGTACTCCCTCCGTTCCTAAATATAA 3' all_HMK61HD01CSVFT	all_HMK61HD01CSVFT:1:264:+	178	28	1
	||||||||||||||||||||x
	3' ---------GAGGGAGGCAAGGATTTATAA- 5' miR5175
all_HMJB4WI02I5UVQ~~[miR2089]	5' GGGATATACTATTAAACCAAAATTGGGATTA 3' all_HMJB4WI02I5UVQ	all_HMJB4WI02I5UVQ:1:343:+	120	1243	4
	|||o||||x|||||xxo|
	3' ------ATGGTAATGTGGTTAGGA------- 5' miR2089
all_HMJB4WI02I5UVQ~~[miR2089]	5' TTTAATTGGGATATACTATTAAACCAAAATT 3' all_HMJB4WI02I5UVQ	all_HMJB4WI02I5UVQ:1:343:+	113	459	4
	|||o||||x|||||xxo|
	3' -------------ATGGTAATGTGGTTAGGA 5' miR2089
all_HMJB4WI02I5UVQ~~[miR2089]	5' GGATATACTATTAAACCAAAATTGGGATTAT 3' all_HMJB4WI02I5UVQ	all_HMJB4WI02I5UVQ:1:343:+	121	344	4
	|||o||||x|||||xxo|
	3' -----ATGGTAATGTGGTTAGGA-------- 5' miR2089
all_HMJB4WI02I5UVQ~~[miR2089]	5' TGGGATATACTATTAAACCAAAATTGGGATT 3' all_HMJB4WI02I5UVQ	all_HMJB4WI02I5UVQ:1:343:+	119	315	4
	|||o||||x|||||xxo|
	3' -------ATGGTAATGTGGTTAGGA------ 5' miR2089
all_HMJB4WI02I5UVQ~~[miR2089]	5' GATATACTATTAAACCAAAATTGGGATTATC 3' all_HMJB4WI02I5UVQ	all_HMJB4WI02I5UVQ:1:343:+	122	212	4
	|||o||||x|||||xxo|
	3' ----ATGGTAATGTGGTTAGGA--------- 5' miR2089
all_HMK61HD01D9DL6~~[wild-m0368_3p]	5' AACGTAAACTCACAACCATTTATGCGCTGGA 3' all_HMK61HD01D9DL6	all_HMK61HD01D9DL6:1:284:+	101	154	4
	||ox||x|||||o|x||||||
	3' -------TGGCTGCTGGTAGAGACGCGA--- 5' wild-m0368_3p
all_HMK61HD01D9DL6~~[wild-m0368_3p]	5' ACGTAAACTCACAACCATTTATGCGCTGGAG 3' all_HMK61HD01D9DL6	all_HMK61HD01D9DL6:1:284:+	102	137	4
	||ox||x|||||o|x||||||
	3' ------TGGCTGCTGGTAGAGACGCGA---- 5' wild-m0368_3p
all_HMJB4WI02H675Z~~[wild-m0368_3p]	5' AACGTAAACTCACAACCATTTATGCGCTGGA 3' all_HMJB4WI02H675Z	all_HMJB4WI02H675Z:1:448:+	83	154	4
	||ox||x|||||o|x||||||
	3' -------TGGCTGCTGGTAGAGACGCGA--- 5' wild-m0368_3p
all_isotig03773~~[miR5386]	5' GATACTGCACGGCGACGATGATGTTAGCTAA 3' all_isotig03773	all_isotig03773:1:913:+	668	22	3.5
	|x||x|||||||||x||o
	3' ----GTCGCGCCGCTGCTCCTG--------- 5' miR5386
all_HMJB4WI01CLL65~~[wild-m0368_3p]	5' AACGTAAACTCACAACCATTTATGCGCTGGA 3' all_HMJB4WI01CLL65	all_HMJB4WI01CLL65:1:472:+	103	154	4
	||ox||x|||||o|x||||||
	3' -------TGGCTGCTGGTAGAGACGCGA--- 5' wild-m0368_3p
all_HMJB4WI01CLL65~~[wild-m0368_3p]	5' ACGTAAACTCACAACCATTTATGCGCTGGAG 3' all_HMJB4WI01CLL65	all_HMJB4WI01CLL65:1:472:+	104	137	4
	||ox||x|||||o|x||||||
	3' ------TGGCTGCTGGTAGAGACGCGA---- 5' wild-m0368_3p
all_isotig10109~~[miR2089]	5' GGGATGTACTATTAAACCAAAATTGGGATTA 3' all_isotig10109	all_isotig10109:1:579:+	540	1243	4
	|||o||||x|||||xxo|
	3' ------ATGGTAATGTGGTTAGGA------- 5' miR2089
all_isotig10109~~[miR2089]	5' CTTTATTGGGATGTACTATTAAACCAAAATT 3' all_isotig10109	all_isotig10109:1:579:+	533	459	4
	|||o||||x|||||xxo|
	3' -------------ATGGTAATGTGGTTAGGA 5' miR2089
all_isotig10109~~[miR2089]	5' GGATGTACTATTAAACCAAAATTGGGATTAT 3' all_isotig10109	all_isotig10109:1:579:+	541	344	4
	|||o||||x|||||xxo|
	3' -----ATGGTAATGTGGTTAGGA-------- 5' miR2089
all_isotig10109~~[miR2089]	5' TGGGATGTACTATTAAACCAAAATTGGGATT 3' all_isotig10109	all_isotig10109:1:579:+	539	315	4
	|||o||||x|||||xxo|
	3' -------ATGGTAATGTGGTTAGGA------ 5' miR2089
all_isotig10109~~[miR2089]	5' GATGTACTATTAAACCAAAATTGGGATTATC 3' all_isotig10109	all_isotig10109:1:579:+	542	212	4
	|||o||||x|||||xxo|
	3' ----ATGGTAATGTGGTTAGGA--------- 5' miR2089
all_isotig03352~~[miR5015]	5' GCAGCAGCAACAACAACCACCTTCCCATGCC 3' all_isotig03352	all_isotig03352:1:974:+	337	41	3.5
	|||||o||||||||||x||xx
	3' -GTCGTTGTTGTTGTTGTTGTT--------- 5' miR5015
all_HMJB4WI01BNPOJ~~[miR2089]	5' GGGATGTACTATTAAACCAAAATTGGGATTA 3' all_HMJB4WI01BNPOJ	all_HMJB4WI01BNPOJ:1:254:+	204	1243	4
	|||o||||x|||||xxo|
	3' ------ATGGTAATGTGGTTAGGA------- 5' miR2089
all_HMJB4WI01BNPOJ~~[miR2089]	5' CTTTATTGGGATGTACTATTAAACCAAAATT 3' all_HMJB4WI01BNPOJ	all_HMJB4WI01BNPOJ:1:254:+	197	459	4
	|||o||||x|||||xxo|
	3' -------------ATGGTAATGTGGTTAGGA 5' miR2089
all_HMJB4WI01BNPOJ~~[miR2089]	5' GGATGTACTATTAAACCAAAATTGGGATTAT 3' all_HMJB4WI01BNPOJ	all_HMJB4WI01BNPOJ:1:254:+	205	344	4
	|||o||||x|||||xxo|
	3' -----ATGGTAATGTGGTTAGGA-------- 5' miR2089
all_HMJB4WI01BNPOJ~~[miR2089]	5' TGGGATGTACTATTAAACCAAAATTGGGATT 3' all_HMJB4WI01BNPOJ	all_HMJB4WI01BNPOJ:1:254:+	203	315	4
	|||o||||x|||||xxo|
	3' -------ATGGTAATGTGGTTAGGA------ 5' miR2089
all_HMJB4WI01BNPOJ~~[miR2089]	5' GATGTACTATTAAACCAAAATTGGGATTATC 3' all_HMJB4WI01BNPOJ	all_HMJB4WI01BNPOJ:1:254:+	206	212	4
	|||o||||x|||||xxo|
	3' ----ATGGTAATGTGGTTAGGA--------- 5' miR2089
all_HMK61HD02JRAL5~~[wild-m0368_3p]	5' AACGTAAACTCACAACCATTTATGCGCTGGA 3' all_HMK61HD02JRAL5	all_HMK61HD02JRAL5:1:247:+	62	154	4
	||ox||x|||||o|x||||||
	3' -------TGGCTGCTGGTAGAGACGCGA--- 5' wild-m0368_3p
all_HMK61HD02JRAL5~~[wild-m0368_3p]	5' ACGTAAACTCACAACCATTTATGCGCTGGAG 3' all_HMK61HD02JRAL5	all_HMK61HD02JRAL5:1:247:+	63	137	4
	||ox||x|||||o|x||||||
	3' ------TGGCTGCTGGTAGAGACGCGA---- 5' wild-m0368_3p
all_HMJB4WI01AHLJF~~[wild-m0368_3p]	5' AACGTAAACTCACAACCATTTATGCGCTGGA 3' all_HMJB4WI01AHLJF	all_HMJB4WI01AHLJF:1:141:+	82	154	4
	||ox||x|||||o|x||||||
	3' -------TGGCTGCTGGTAGAGACGCGA--- 5' wild-m0368_3p
all_HMJB4WI01AHLJF~~[wild-m0368_3p]	5' ACGTAAACTCACAACCATTTATGCGCTGGAG 3' all_HMJB4WI01AHLJF	all_HMJB4WI01AHLJF:1:141:+	83	137	4
	||ox||x|||||o|x||||||
	3' ------TGGCTGCTGGTAGAGACGCGA---- 5' wild-m0368_3p
all_HMJB4WI01AHLJF~~[wild-m0368_3p]	5' ACTCACAACCATTTATGCGCTGGAGAGACCG 3' all_HMJB4WI01AHLJF	all_HMJB4WI01AHLJF:1:141:+	89	114	4
	||ox||x|||||o|x||||||
	3' TGGCTGCTGGTAGAGACGCGA---------- 5' wild-m0368_3p
all_HMJB4WI01AHLJF~~[wild-m0368_3p]	5' AAACGTAAACTCACAACCATTTATGCGCTGG 3' all_HMJB4WI01AHLJF	all_HMJB4WI01AHLJF:1:141:+	81	100	4
	||ox||x|||||o|x||||||
	3' --------TGGCTGCTGGTAGAGACGCGA-- 5' wild-m0368_3p
all_HMJB4WI01AHLJF~~[wild-m0368_3p]	5' CGTAAACTCACAACCATTTATGCGCTGGAGA 3' all_HMJB4WI01AHLJF	all_HMJB4WI01AHLJF:1:141:+	84	79	4
	||ox||x|||||o|x||||||
	3' -----TGGCTGCTGGTAGAGACGCGA----- 5' wild-m0368_3p
all_HMK61HD02G5LNM~~[wild-m0368_3p]	5' ACTCACAACCATTTATGCGCTGGAGAGACCG 3' all_HMK61HD02G5LNM	all_HMK61HD02G5LNM:1:285:+	19	114	4
	||ox||x|||||o|x||||||
	3' TGGCTGCTGGTAGAGACGCGA---------- 5' wild-m0368_3p
all_HMK61HD01CT4RC~~[wild-m0368_3p]	5' AACGTAAACTCACAACCATTTATGCGCTGGA 3' all_HMK61HD01CT4RC	all_HMK61HD01CT4RC:1:167:+	107	154	4
	||ox||x|||||o|x||||||
	3' -------TGGCTGCTGGTAGAGACGCGA--- 5' wild-m0368_3p
all_HMK61HD01CT4RC~~[wild-m0368_3p]	5' ACGTAAACTCACAACCATTTATGCGCTGGAG 3' all_HMK61HD01CT4RC	all_HMK61HD01CT4RC:1:167:+	108	137	4
	||ox||x|||||o|x||||||
	3' ------TGGCTGCTGGTAGAGACGCGA---- 5' wild-m0368_3p
all_HMJB4WI01CEEU3~~[miR2089]	5' GGGATGTACTATTAAACCAAAATTGGGATTA 3' all_HMJB4WI01CEEU3	all_HMJB4WI01CEEU3:1:423:+	268	1243	4
	|||o||||x|||||xxo|
	3' ------ATGGTAATGTGGTTAGGA------- 5' miR2089
all_HMJB4WI01CEEU3~~[miR2089]	5' CTTTATTGGGATGTACTATTAAACCAAAATT 3' all_HMJB4WI01CEEU3	all_HMJB4WI01CEEU3:1:423:+	261	459	4
	|||o||||x|||||xxo|
	3' -------------ATGGTAATGTGGTTAGGA 5' miR2089
all_HMJB4WI01CEEU3~~[miR2089]	5' GGATGTACTATTAAACCAAAATTGGGATTAT 3' all_HMJB4WI01CEEU3	all_HMJB4WI01CEEU3:1:423:+	269	344	4
	|||o||||x|||||xxo|
	3' -----ATGGTAATGTGGTTAGGA-------- 5' miR2089
all_HMJB4WI01CEEU3~~[miR2089]	5' TGGGATGTACTATTAAACCAAAATTGGGATT 3' all_HMJB4WI01CEEU3	all_HMJB4WI01CEEU3:1:423:+	267	315	4
	|||o||||x|||||xxo|
	3' -------ATGGTAATGTGGTTAGGA------ 5' miR2089
all_HMJB4WI01CEEU3~~[miR2089]	5' GATGTACTATTAAACCAAAATTGGGATTATC 3' all_HMJB4WI01CEEU3	all_HMJB4WI01CEEU3:1:423:+	270	212	4
	|||o||||x|||||xxo|
	3' ----ATGGTAATGTGGTTAGGA--------- 5' miR2089
all_HMJB4WI01CEEU3~~[wild-m0368_3p]	5' AACGTAAACTCACAACCATTTATGCGCTGGA 3' all_HMJB4WI01CEEU3	all_HMJB4WI01CEEU3:1:423:+	371	154	4
	||ox||x|||||o|x||||||
	3' -------TGGCTGCTGGTAGAGACGCGA--- 5' wild-m0368_3p
all_HMK61HD01C0NC8~~[miR5493]	5' GTGGTACGCGCAGCTCGAGTCTAACTAGAGC 3' all_HMK61HD01C0NC8	all_HMK61HD01C0NC8:1:246:+	115	46	4
	|o|||x||o||||o|o|x|
	3' ------GTGCGGCGGGCTCGGGTCG------ 5' miR5493
all_HMK61HD01C0NC8~~[miR5493]	5' TGGTACGCGCAGCTCGAGTCTAACTAGAGCA 3' all_HMK61HD01C0NC8	all_HMK61HD01C0NC8:1:246:+	116	36	4
	|o|||x||o||||o|o|x|
	3' -----GTGCGGCGGGCTCGGGTCG------- 5' miR5493
all_isotig03633~~[miR1436]	5' TGCTACTTACTCCCTCCGTTCCTAAATATTT 3' all_isotig03633	all_isotig03633:1:927:+	573	34	2.5
	|||||||||||o||xx|||||
	3' --------TGAGGGAGGCAGGGTATTATA-- 5' miR1436
all_isotig03633~~[miR5205]	5' TGCTACTTACTCCCTCCGTTCCTAAATATTT 3' all_isotig03633	all_isotig03633:1:927:+	573	34	3.5
	||||||||||o||xx|||||x
	3' ---------GAGGGAGGCAGGGTATTATAT- 5' miR5205
all_isotig03633~~[miR1132]	5' TGCTACTTACTCCCTCCGTTCCTAAATATTT 3' all_isotig03633	all_isotig03633:1:927:+	573	34	3
	|||||||||||||x|||||xx
	3' ---------GAGGGAGGCAAGGTTTTATCT- 5' miR1132
all_isotig03633~~[miR1439]	5' TGCTACTTACTCCCTCCGTTCCTAAATATTT 3' all_isotig03633	all_isotig03633:1:927:+	573	34	1
	||||||||||||||||x||||
	3' ------AATGAGGGAGGCAAGGTTTTA---- 5' miR1439
all_isotig03633~~[miR5175]	5' TGCTACTTACTCCCTCCGTTCCTAAATATTT 3' all_isotig03633	all_isotig03633:1:927:+	573	34	0
	|||||||||||||||||||||
	3' ---------GAGGGAGGCAAGGATTTATAA- 5' miR5175
all_isotig20226~~[miR5493]	5' GTGGTACGCGCAGCTCGAGTCTAACTAGAGC 3' all_isotig20226	all_isotig20226:1:434:+	166	46	4
	|o|||x||o||||o|o|x|
	3' ------GTGCGGCGGGCTCGGGTCG------ 5' miR5493
all_HMJB4WI01EA0F9~~[miR2089]	5' CTTTATTGGGATGTACTATTAAACCAAAATT 3' all_HMJB4WI01EA0F9	all_HMJB4WI01EA0F9:1:206:+	128	456	4
	|||o||||x|||||xxo|
	3' -------------ATGGTAATGTGGTTAGGA 5' miR2089
all_HMJB4WI01BPHQM~~[miR3476]	5' ACGCTTGGGCATTTGCCACCAACTTCGTTCC 3' all_HMJB4WI01BPHQM	all_HMJB4WI01BPHQM:1:467:+	327	59	4
	||||||x||||oox||||x
	3' ------------AACGGTTGTTGGGTCAAGT 5' miR3476
all_HMJB4WI01BPHQM~~[miR3476]	5' TTGCCACCAACTTCGTTCCCGGCAAGTAAGG 3' all_HMJB4WI01BPHQM	all_HMJB4WI01BPHQM:1:467:+	339	38	4
	||||||x||||oox||||x
	3' AACGGTTGTTGGGTCAAGT------------ 5' miR3476
all_HMJB4WI01BPHQM~~[miR3476]	5' GGCATTTGCCACCAACTTCGTTCCCGGCAAG 3' all_HMJB4WI01BPHQM	all_HMJB4WI01BPHQM:1:467:+	334	32	4
	||||||x||||oox||||x
	3' -----AACGGTTGTTGGGTCAAGT------- 5' miR3476
all_HMK61HD02F5LEG~~[wild-m0368_3p]	5' AACGTAAACTCACAACCATTTATGCGCTGGA 3' all_HMK61HD02F5LEG	all_HMK61HD02F5LEG:1:428:+	23	154	4
	||ox||x|||||o|x||||||
	3' -------TGGCTGCTGGTAGAGACGCGA--- 5' wild-m0368_3p
all_HMK61HD02IJNAH~~[miR2089]	5' GGGATGTACTATTAAACCAAAATTGGGATTA 3' all_HMK61HD02IJNAH	all_HMK61HD02IJNAH:1:534:+	34	1243	4
	|||o||||x|||||xxo|
	3' ------ATGGTAATGTGGTTAGGA------- 5' miR2089
all_HMK61HD02IJNAH~~[miR2089]	5' CTTTATTGGGATGTACTATTAAACCAAAATT 3' all_HMK61HD02IJNAH	all_HMK61HD02IJNAH:1:534:+	27	459	4
	|||o||||x|||||xxo|
	3' -------------ATGGTAATGTGGTTAGGA 5' miR2089
all_HMK61HD02IJNAH~~[miR2089]	5' GGATGTACTATTAAACCAAAATTGGGATTAT 3' all_HMK61HD02IJNAH	all_HMK61HD02IJNAH:1:534:+	35	344	4
	|||o||||x|||||xxo|
	3' -----ATGGTAATGTGGTTAGGA-------- 5' miR2089
all_isotig17581~~[miR1436]	5' TGCAATATACTCCCTCCGTTCCTAAATATAA 3' all_isotig17581	all_isotig17581:1:466:+	201	28	2.5
	|||||||||||o||xx|||||
	3' --------TGAGGGAGGCAGGGTATTATA-- 5' miR1436
all_isotig17581~~[miR5205]	5' TGCAATATACTCCCTCCGTTCCTAAATATAA 3' all_isotig17581	all_isotig17581:1:466:+	201	28	2.5
	||||||||||o||xx||||||
	3' ---------GAGGGAGGCAGGGTATTATAT- 5' miR5205
all_isotig17581~~[miR1132]	5' TGCAATATACTCCCTCCGTTCCTAAATATAA 3' all_isotig17581	all_isotig17581:1:466:+	201	28	2
	|||||||||||||x|||||x|
	3' ---------GAGGGAGGCAAGGTTTTATCT- 5' miR1132
all_isotig17581~~[miR5161]	5' TGCAATATACTCCCTCCGTTCCTAAATATAA 3' all_isotig17581	all_isotig17581:1:466:+	201	28	4
	||||||||||||x|||xx|x
	3' ------TATGAGGGAGGCTAGGTATA----- 5' miR5161
all_isotig17581~~[miR1439]	5' TGCAATATACTCCCTCCGTTCCTAAATATAA 3' all_isotig17581	all_isotig17581:1:466:+	201	28	2
	x|||||||||||||||x||||
	3' ------AATGAGGGAGGCAAGGTTTTA---- 5' miR1439
all_isotig17581~~[miR5175]	5' TGCAATATACTCCCTCCGTTCCTAAATATAA 3' all_isotig17581	all_isotig17581:1:466:+	201	28	1
	||||||||||||||||||||x
	3' ---------GAGGGAGGCAAGGATTTATAA- 5' miR5175
all_isotig17581~~[miR1320]	5' TGCAATATACTCCCTCCGTTCCTAAATATAA 3' all_isotig17581	all_isotig17581:1:466:+	201	28	3.5
	|ox||x||||||||||||||||x|
	3' ATATTTTATGAGGGAGGCAAGGTT------- 5' miR1320
all_HMJB4WI02HXGXE~~[miR2089]	5' GGGATGTACTATTAAACCAAAATTGGGATTA 3' all_HMJB4WI02HXGXE	all_HMJB4WI02HXGXE:1:527:+	150	1243	4
	|||o||||x|||||xxo|
	3' ------ATGGTAATGTGGTTAGGA------- 5' miR2089
all_HMJB4WI02HXGXE~~[miR2089]	5' CTTTATTGGGATGTACTATTAAACCAAAATT 3' all_HMJB4WI02HXGXE	all_HMJB4WI02HXGXE:1:527:+	143	459	4
	|||o||||x|||||xxo|
	3' -------------ATGGTAATGTGGTTAGGA 5' miR2089
all_HMJB4WI02HXGXE~~[miR2089]	5' GGATGTACTATTAAACCAAAATTGGGATTAT 3' all_HMJB4WI02HXGXE	all_HMJB4WI02HXGXE:1:527:+	151	344	4
	|||o||||x|||||xxo|
	3' -----ATGGTAATGTGGTTAGGA-------- 5' miR2089
all_HMJB4WI02HXGXE~~[miR2089]	5' TGGGATGTACTATTAAACCAAAATTGGGATT 3' all_HMJB4WI02HXGXE	all_HMJB4WI02HXGXE:1:527:+	149	315	4
	|||o||||x|||||xxo|
	3' -------ATGGTAATGTGGTTAGGA------ 5' miR2089
all_HMK61HD01BBOEM~~[miR5015]	5' AATATACAACAACAACAACAACAACAACAAC 3' all_HMK61HD01BBOEM	all_HMK61HD01BBOEM:1:444:+	320	97	1
	||x||||||||||||||||||
	3' ------GTCGTTGTTGTTGTTGTTGTT---- 5' miR5015
all_HMK61HD01BBOEM~~[miR5015]	5' GATAAAAATATACAACAACAACAACAACAAC 3' all_HMK61HD01BBOEM	all_HMK61HD01BBOEM:1:444:+	314	97	3
	xxx||||||||||||||||||
	3' ---------GTCGTTGTTGTTGTTGTTGTT- 5' miR5015
all_HMK61HD01BBOEM~~[miR5015]	5' AAAAATATACAACAACAACAACAACAACAAC 3' all_HMK61HD01BBOEM	all_HMK61HD01BBOEM:1:444:+	317	97	1
	||x||||||||||||||||||
	3' ---------GTCGTTGTTGTTGTTGTTGTT- 5' miR5015
all_HMK61HD01BBOEM~~[miR5015]	5' TCAGATAAAAATATACAACAACAACAACAAC 3' all_HMK61HD01BBOEM	all_HMK61HD01BBOEM:1:444:+	311	97	4
	x|xxx||||||||||||||||
	3' ---------GTCGTTGTTGTTGTTGTTGTT- 5' miR5015
all_HMK61HD01BBOEM~~[miR5015]	5' TAAAAATATACAACAACAACAACAACAACAA 3' all_HMK61HD01BBOEM	all_HMK61HD01BBOEM:1:444:+	316	22	1
	||x||||||||||||||||||
	3' ----------GTCGTTGTTGTTGTTGTTGTT 5' miR5015
all_HMK61HD01BBOEM~~[miR5015]	5' AGATAAAAATATACAACAACAACAACAACAA 3' all_HMK61HD01BBOEM	all_HMK61HD01BBOEM:1:444:+	313	22	3
	xxx||||||||||||||||||
	3' ----------GTCGTTGTTGTTGTTGTTGTT 5' miR5015
all_HMK61HD01BBOEM~~[miR5015]	5' AAATATACAACAACAACAACAACAACAACAA 3' all_HMK61HD01BBOEM	all_HMK61HD01BBOEM:1:444:+	319	22	1
	||x||||||||||||||||||
	3' -------GTCGTTGTTGTTGTTGTTGTT--- 5' miR5015
all_isotig24152~~[miR5049]	5' TATCCATTTCTCCGACAAGTATTTCCGGACG 3' all_isotig24152	all_isotig24152:1:308:+	72	72	3
	o|o|||||||||||||xx|||
	3' --------GGGGGCTGTTCATAAAATCCT-- 5' miR5049
all_isotig12612~~[miR5174]	5' TAAAAAGACAAATATTTAGGAACGGAGGGAG 3' all_isotig12612	all_isotig12612:1:532:+	467	45	4
	|x||xx|||||x|||||||||
	3' ------CAGTAGATAAAACCTTGCCTC---- 5' miR5174
all_isotig19945~~[wild-m0357_5p]	5' CTAAGCATGTTTTTAGAAGATTAGAAGATTA 3' all_isotig19945	all_isotig19945:1:439:+	133	2737	3
	|||||||o|x|oo||||||o||
	3' -ATTCGTATATAGGTCTTCTGAT-------- 5' wild-m0357_5p
all_isotig19945~~[wild-m0044_5p]	5' CTAAGCATGTTTTTAGAAGATTAGAAGATTA 3' all_isotig19945	all_isotig19945:1:439:+	133	2737	2.5
	|||||||o|x|oo|||||||||
	3' -ATTCGTATATAGGTCTTCTAAT-------- 5' wild-m0044_5p
all_isotig19945~~[wild-m0357_5p]	5' TCTAAGCATGTTTTTAGAAGATTAGAAGATT 3' all_isotig19945	all_isotig19945:1:439:+	132	284	3
	|||||||o|x|oo||||||o||
	3' --ATTCGTATATAGGTCTTCTGAT------- 5' wild-m0357_5p
all_isotig19945~~[wild-m0044_5p]	5' TCTAAGCATGTTTTTAGAAGATTAGAAGATT 3' all_isotig19945	all_isotig19945:1:439:+	132	284	2.5
	|||||||o|x|oo|||||||||
	3' --ATTCGTATATAGGTCTTCTAAT------- 5' wild-m0044_5p
all_HMJB4WI02I2WL5~~[wild-m0319_3p]	5' TAGCATTCCGAGTAAGTCCTCAGCCTGGGGT 3' all_HMJB4WI02I2WL5	all_HMJB4WI02I2WL5:1:307:+	218	49	2.5
	|||x|o|||||||||||x|||
	3' -------GGCACGTTCAGGAGTCGCACC--- 5' wild-m0319_3p
all_HMJB4WI02I2WL5~~[wild-m0319_3p]	5' ATTCCGAGTAAGTCCTCAGCCTGGGGTTCCG 3' all_HMJB4WI02I2WL5	all_HMJB4WI02I2WL5:1:307:+	222	32	2.5
	|||x|o|||||||||||x|||
	3' ---GGCACGTTCAGGAGTCGCACC------- 5' wild-m0319_3p
all_HMK61HD01DKIB8~~[wild-m0273_3p]	5' CTAGACTAGACCTTCTCCTCCACCGTCGGTG 3' all_HMK61HD01DKIB8	all_HMK61HD01DKIB8:1:290:+	121	37	3
	||o||x|||||||||||x||o
	3' ----TGGTCCGGAAGAGGAGGAGGT------ 5' wild-m0273_3p
all_HMK61HD01DW4QL~~[miR2089]	5' GGGATGTACTATTAAACCAAAATTGGGATTA 3' all_HMK61HD01DW4QL	all_HMK61HD01DW4QL:1:410:+	99	1243	4
	|||o||||x|||||xxo|
	3' ------ATGGTAATGTGGTTAGGA------- 5' miR2089
all_HMK61HD01DW4QL~~[miR2089]	5' CTTTATTGGGATGTACTATTAAACCAAAATT 3' all_HMK61HD01DW4QL	all_HMK61HD01DW4QL:1:410:+	92	459	4
	|||o||||x|||||xxo|
	3' -------------ATGGTAATGTGGTTAGGA 5' miR2089
all_HMK61HD01DW4QL~~[miR2089]	5' GGATGTACTATTAAACCAAAATTGGGATTAT 3' all_HMK61HD01DW4QL	all_HMK61HD01DW4QL:1:410:+	100	344	4
	|||o||||x|||||xxo|
	3' -----ATGGTAATGTGGTTAGGA-------- 5' miR2089
all_HMK61HD01DW4QL~~[miR2089]	5' TGGGATGTACTATTAAACCAAAATTGGGATT 3' all_HMK61HD01DW4QL	all_HMK61HD01DW4QL:1:410:+	98	315	4
	|||o||||x|||||xxo|
	3' -------ATGGTAATGTGGTTAGGA------ 5' miR2089
all_HMK61HD01DW4QL~~[miR2089]	5' GATGTACTATTAAACCAAAATTGGGATTATC 3' all_HMK61HD01DW4QL	all_HMK61HD01DW4QL:1:410:+	101	212	4
	|||o||||x|||||xxo|
	3' ----ATGGTAATGTGGTTAGGA--------- 5' miR2089
all_isotig11805~~[miR1436]	5' TCATGCTCCCTCTGTCCCAAAATTCTTGTCT 3' all_isotig11805	all_isotig11805:1:547:+	175	25	4
	o|||||||o||||||x|||xx
	3' ----TGAGGGAGGCAGGGTATTATA------ 5' miR1436
all_isotig11805~~[wild-m0126_3p]	5' TCATGCTCCCTCTGTCCCAAAATTCTTGTCT 3' all_isotig11805	all_isotig11805:1:547:+	175	25	2.5
	x|o|||||||||x||||||||
	3' --CATGAGGGAGACTGGGTTTTA-------- 5' wild-m0126_3p
all_isotig11805~~[miR1439]	5' TCATGCTCCCTCTGTCCCAAAATTCTTGTCT 3' all_isotig11805	all_isotig11805:1:547:+	175	25	3
	x|o|||||||o||x|||||||
	3' --AATGAGGGAGGCAAGGTTTTA-------- 5' miR1439
all_isotig07139~~[miR1436]	5' AATATTATACTCCCTCCGTTCCTAAATATTT 3' all_isotig07139	all_isotig07139:1:678:+	247	34	2.5
	|||||||||||o||xx|||||
	3' --------TGAGGGAGGCAGGGTATTATA-- 5' miR1436
all_isotig07139~~[miR5205]	5' AATATTATACTCCCTCCGTTCCTAAATATTT 3' all_isotig07139	all_isotig07139:1:678:+	247	34	3.5
	||||||||||o||xx|||||x
	3' ---------GAGGGAGGCAGGGTATTATAT- 5' miR5205
all_isotig07139~~[miR1132]	5' AATATTATACTCCCTCCGTTCCTAAATATTT 3' all_isotig07139	all_isotig07139:1:678:+	247	34	3
	|||||||||||||x|||||xx
	3' ---------GAGGGAGGCAAGGTTTTATCT- 5' miR1132
all_isotig07139~~[miR5161]	5' AATATTATACTCCCTCCGTTCCTAAATATTT 3' all_isotig07139	all_isotig07139:1:678:+	247	34	4
	||||||||||||x|||xx|x
	3' ------TATGAGGGAGGCTAGGTATA----- 5' miR5161
all_isotig07139~~[miR1439]	5' AATATTATACTCCCTCCGTTCCTAAATATTT 3' all_isotig07139	all_isotig07139:1:678:+	247	34	2
	x|||||||||||||||x||||
	3' ------AATGAGGGAGGCAAGGTTTTA---- 5' miR1439
all_isotig07139~~[miR5175]	5' AATATTATACTCCCTCCGTTCCTAAATATTT 3' all_isotig07139	all_isotig07139:1:678:+	247	34	0
	|||||||||||||||||||||
	3' ---------GAGGGAGGCAAGGATTTATAA- 5' miR5175
all_isotig07139~~[miR1320]	5' AATATTATACTCCCTCCGTTCCTAAATATTT 3' all_isotig07139	all_isotig07139:1:678:+	247	34	4
	x|||xx||||||||||||||||x|
	3' ATATTTTATGAGGGAGGCAAGGTT------- 5' miR1320
all_HMK61HD01A7SAZ~~[wild-m0368_3p]	5' AACGTAAACTCACAACCATTTATGCGCTGGA 3' all_HMK61HD01A7SAZ	all_HMK61HD01A7SAZ:1:239:+	74	154	4
	||ox||x|||||o|x||||||
	3' -------TGGCTGCTGGTAGAGACGCGA--- 5' wild-m0368_3p
all_HMK61HD01A7SAZ~~[wild-m0368_3p]	5' ACGTAAACTCACAACCATTTATGCGCTGGAG 3' all_HMK61HD01A7SAZ	all_HMK61HD01A7SAZ:1:239:+	75	137	4
	||ox||x|||||o|x||||||
	3' ------TGGCTGCTGGTAGAGACGCGA---- 5' wild-m0368_3p
all_isotig17655~~[miR5021]	5' ACCGACTTTTTCTTTTCTTCTTCTTCTTCTT 3' all_isotig17655	all_isotig17655:1:473:+	248	21	2.5
	||ox|o||||||||||||o|||
	3' --------AAGAAGAAGAAGAAGAAGGAGA- 5' miR5021
all_HMJB4WI01A2SNP~~[miR1436]	5' TAAATGGTACTCCCTCCGTTCCAAAATAGAT 3' all_HMJB4WI01A2SNP	all_HMJB4WI01A2SNP:1:475:+	249	221	2.5
	|||||||||||o|||x||||x
	3' --------TGAGGGAGGCAGGGTATTATA-- 5' miR1436
all_HMJB4WI01A2SNP~~[miR5205]	5' TAAATGGTACTCCCTCCGTTCCAAAATAGAT 3' all_HMJB4WI01A2SNP	all_HMJB4WI01A2SNP:1:475:+	249	221	2.5
	||||||||||o|||x||||x|
	3' ---------GAGGGAGGCAGGGTATTATAT- 5' miR5205
all_HMJB4WI01A2SNP~~[wild-m0359_3p]	5' TAAATGGTACTCCCTCCGTTCCAAAATAGAT 3' all_HMJB4WI01A2SNP	all_HMJB4WI01A2SNP:1:475:+	249	221	4
	||||o|||x|||||||x|ox|
	3' ----------AGGGGGGCTAGGTTTTCTTCA 5' wild-m0359_3p
all_HMJB4WI01A2SNP~~[miR1132]	5' TAAATGGTACTCCCTCCGTTCCAAAATAGAT 3' all_HMJB4WI01A2SNP	all_HMJB4WI01A2SNP:1:475:+	249	221	0
	|||||||||||||||||||||
	3' ---------GAGGGAGGCAAGGTTTTATCT- 5' miR1132
all_HMJB4WI01A2SNP~~[wild-m0150_3p]	5' TAAATGGTACTCCCTCCGTTCCAAAATAGAT 3' all_HMJB4WI01A2SNP	all_HMJB4WI01A2SNP:1:475:+	249	221	4
	||||o|||x|||||||x|ox|
	3' ----------AGGGGGGCTAGGTTTTCTTCA 5' wild-m0150_3p
all_HMJB4WI01A2SNP~~[miR5161]	5' TAAATGGTACTCCCTCCGTTCCAAAATAGAT 3' all_HMJB4WI01A2SNP	all_HMJB4WI01A2SNP:1:475:+	249	221	3.5
	o|||||||||||x||||x|x
	3' ------TATGAGGGAGGCTAGGTATA----- 5' miR5161
all_HMJB4WI01A2SNP~~[wild-m0126_3p]	5' TAAATGGTACTCCCTCCGTTCCAAAATAGAT 3' all_HMJB4WI01A2SNP	all_HMJB4WI01A2SNP:1:475:+	249	221	2.5
	||||||||||x|xo|||||||
	3' ------CATGAGGGAGACTGGGTTTTA---- 5' wild-m0126_3p
all_HMJB4WI01A2SNP~~[miR1439]	5' TAAATGGTACTCCCTCCGTTCCAAAATAGAT 3' all_HMJB4WI01A2SNP	all_HMJB4WI01A2SNP:1:475:+	249	221	1
	x||||||||||||||||||||
	3' ------AATGAGGGAGGCAAGGTTTTA---- 5' miR1439
all_HMJB4WI01A2SNP~~[miR5175]	5' TAAATGGTACTCCCTCCGTTCCAAAATAGAT 3' all_HMJB4WI01A2SNP	all_HMJB4WI01A2SNP:1:475:+	249	221	3
	|||||||||||||x|||||xx
	3' ---------GAGGGAGGCAAGGATTTATAA- 5' miR5175
all_HMJB4WI01A2SNP~~[miR1320]	5' TAAATGGTACTCCCTCCGTTCCAAAATAGAT 3' all_HMJB4WI01A2SNP	all_HMJB4WI01A2SNP:1:475:+	249	221	3
	||x|xoo|||||||||||||||||
	3' ATATTTTATGAGGGAGGCAAGGTT------- 5' miR1320
all_HMJB4WI01A2SNP~~[miR1436]	5' AAATGGTACTCCCTCCGTTCCAAAATAGATG 3' all_HMJB4WI01A2SNP	all_HMJB4WI01A2SNP:1:475:+	250	51	2.5
	|||||||||||o|||x||||x
	3' -------TGAGGGAGGCAGGGTATTATA--- 5' miR1436
all_HMJB4WI01A2SNP~~[miR5205]	5' AAATGGTACTCCCTCCGTTCCAAAATAGATG 3' all_HMJB4WI01A2SNP	all_HMJB4WI01A2SNP:1:475:+	250	51	2.5
	||||||||||o|||x||||x|
	3' --------GAGGGAGGCAGGGTATTATAT-- 5' miR5205
all_HMJB4WI01A2SNP~~[wild-m0359_3p]	5' AAATGGTACTCCCTCCGTTCCAAAATAGATG 3' all_HMJB4WI01A2SNP	all_HMJB4WI01A2SNP:1:475:+	250	51	4
	||||o|||x|||||||x|ox|
	3' ---------AGGGGGGCTAGGTTTTCTTCA- 5' wild-m0359_3p
all_HMJB4WI01A2SNP~~[miR1132]	5' AAATGGTACTCCCTCCGTTCCAAAATAGATG 3' all_HMJB4WI01A2SNP	all_HMJB4WI01A2SNP:1:475:+	250	51	0
	|||||||||||||||||||||
	3' --------GAGGGAGGCAAGGTTTTATCT-- 5' miR1132
all_HMJB4WI01A2SNP~~[wild-m0150_3p]	5' AAATGGTACTCCCTCCGTTCCAAAATAGATG 3' all_HMJB4WI01A2SNP	all_HMJB4WI01A2SNP:1:475:+	250	51	4
	||||o|||x|||||||x|ox|
	3' ---------AGGGGGGCTAGGTTTTCTTCA- 5' wild-m0150_3p
all_HMJB4WI01A2SNP~~[miR5161]	5' AAATGGTACTCCCTCCGTTCCAAAATAGATG 3' all_HMJB4WI01A2SNP	all_HMJB4WI01A2SNP:1:475:+	250	51	3.5
	o|||||||||||x||||x|x
	3' -----TATGAGGGAGGCTAGGTATA------ 5' miR5161
all_HMJB4WI01A2SNP~~[wild-m0126_3p]	5' AAATGGTACTCCCTCCGTTCCAAAATAGATG 3' all_HMJB4WI01A2SNP	all_HMJB4WI01A2SNP:1:475:+	250	51	2.5
	||||||||||x|xo|||||||
	3' -----CATGAGGGAGACTGGGTTTTA----- 5' wild-m0126_3p
all_HMJB4WI01A2SNP~~[miR1439]	5' AAATGGTACTCCCTCCGTTCCAAAATAGATG 3' all_HMJB4WI01A2SNP	all_HMJB4WI01A2SNP:1:475:+	250	51	1
	x||||||||||||||||||||
	3' -----AATGAGGGAGGCAAGGTTTTA----- 5' miR1439
all_HMJB4WI01A2SNP~~[miR5175]	5' AAATGGTACTCCCTCCGTTCCAAAATAGATG 3' all_HMJB4WI01A2SNP	all_HMJB4WI01A2SNP:1:475:+	250	51	3
	|||||||||||||x|||||xx
	3' --------GAGGGAGGCAAGGATTTATAA-- 5' miR5175
all_HMK61HD02HHOU1~~[miR2089]	5' GGGATGTACTATTAAACCAAAATTGGGATTA 3' all_HMK61HD02HHOU1	all_HMK61HD02HHOU1:1:523:+	38	1243	4
	|||o||||x|||||xxo|
	3' ------ATGGTAATGTGGTTAGGA------- 5' miR2089
all_HMK61HD02HHOU1~~[miR2089]	5' CTTTATTGGGATGTACTATTAAACCAAAATT 3' all_HMK61HD02HHOU1	all_HMK61HD02HHOU1:1:523:+	31	459	4
	|||o||||x|||||xxo|
	3' -------------ATGGTAATGTGGTTAGGA 5' miR2089
all_isotig20135~~[miR5493]	5' GTGGTACGCGCAGCTCGAGTCTAACTAGAGC 3' all_isotig20135	all_isotig20135:1:436:+	185	46	4
	|o|||x||o||||o|o|x|
	3' ------GTGCGGCGGGCTCGGGTCG------ 5' miR5493
all_isotig20135~~[miR5493]	5' TGGTACGCGCAGCTCGAGTCTAACTAGAGCA 3' all_isotig20135	all_isotig20135:1:436:+	186	36	4
	|o|||x||o||||o|o|x|
	3' -----GTGCGGCGGGCTCGGGTCG------- 5' miR5493
all_isotig17434~~[wild-m0126_3p]	5' AGATATTCCCTCGGTCCCAAAATTCTTGTCT 3' all_isotig17434	all_isotig17434:1:474:+	70	25	3.5
	x||o||||||x|x||||||||
	3' --CATGAGGGAGACTGGGTTTTA-------- 5' wild-m0126_3p
all_isotig17434~~[miR1439]	5' AGATATTCCCTCGGTCCCAAAATTCTTGTCT 3' all_isotig17434	all_isotig17434:1:474:+	70	25	3.5
	x||o||||||x||x|||||||
	3' --AATGAGGGAGGCAAGGTTTTA-------- 5' miR1439
all_isotig27194~~[miR1436]	5' TGGCAAGTACTCCCTCCGTTCCAAAATAGAT 3' all_isotig27194	all_isotig27194:1:141:+	27	201	2.5
	|||||||||||o|||x||||x
	3' --------TGAGGGAGGCAGGGTATTATA-- 5' miR1436
all_isotig27194~~[miR5205]	5' TGGCAAGTACTCCCTCCGTTCCAAAATAGAT 3' all_isotig27194	all_isotig27194:1:141:+	27	201	2.5
	||||||||||o|||x||||x|
	3' ---------GAGGGAGGCAGGGTATTATAT- 5' miR5205
all_isotig27194~~[wild-m0359_3p]	5' TGGCAAGTACTCCCTCCGTTCCAAAATAGAT 3' all_isotig27194	all_isotig27194:1:141:+	27	201	4
	||||o|||x|||||||x|ox|
	3' ----------AGGGGGGCTAGGTTTTCTTCA 5' wild-m0359_3p
all_isotig27194~~[miR1132]	5' TGGCAAGTACTCCCTCCGTTCCAAAATAGAT 3' all_isotig27194	all_isotig27194:1:141:+	27	201	0
	|||||||||||||||||||||
	3' ---------GAGGGAGGCAAGGTTTTATCT- 5' miR1132
all_isotig27194~~[wild-m0150_3p]	5' TGGCAAGTACTCCCTCCGTTCCAAAATAGAT 3' all_isotig27194	all_isotig27194:1:141:+	27	201	4
	||||o|||x|||||||x|ox|
	3' ----------AGGGGGGCTAGGTTTTCTTCA 5' wild-m0150_3p
all_isotig27194~~[miR5161]	5' TGGCAAGTACTCCCTCCGTTCCAAAATAGAT 3' all_isotig27194	all_isotig27194:1:141:+	27	201	3.5
	o|||||||||||x||||x|x
	3' ------TATGAGGGAGGCTAGGTATA----- 5' miR5161
all_isotig27194~~[wild-m0126_3p]	5' TGGCAAGTACTCCCTCCGTTCCAAAATAGAT 3' all_isotig27194	all_isotig27194:1:141:+	27	201	2.5
	||||||||||x|xo|||||||
	3' ------CATGAGGGAGACTGGGTTTTA---- 5' wild-m0126_3p
all_isotig27194~~[miR1439]	5' TGGCAAGTACTCCCTCCGTTCCAAAATAGAT 3' all_isotig27194	all_isotig27194:1:141:+	27	201	1
	x||||||||||||||||||||
	3' ------AATGAGGGAGGCAAGGTTTTA---- 5' miR1439
all_isotig27194~~[miR5175]	5' TGGCAAGTACTCCCTCCGTTCCAAAATAGAT 3' all_isotig27194	all_isotig27194:1:141:+	27	201	3
	|||||||||||||x|||||xx
	3' ---------GAGGGAGGCAAGGATTTATAA- 5' miR5175
all_isotig27194~~[miR1320]	5' TGGCAAGTACTCCCTCCGTTCCAAAATAGAT 3' all_isotig27194	all_isotig27194:1:141:+	27	201	3
	|oxx||o|||||||||||||||||
	3' ATATTTTATGAGGGAGGCAAGGTT------- 5' miR1320
all_HMK61HD01DNPDA~~[miR5015]	5' CGCCAACAACAACAACGGCCATCTGCCGATG 3' all_HMK61HD01DNPDA	all_HMK61HD01DNPDA:1:438:+	348	31	3.5
	|ox|||||||||||||oo|x|
	3' GTCGTTGTTGTTGTTGTTGTT---------- 5' miR5015
all_HMK61HD02H5IQD~~[miR2089]	5' GGGATGTACTATTAAACCAAAATTGGGATTA 3' all_HMK61HD02H5IQD	all_HMK61HD02H5IQD:1:212:+	66	1243	4
	|||o||||x|||||xxo|
	3' ------ATGGTAATGTGGTTAGGA------- 5' miR2089
all_HMK61HD02H5IQD~~[miR2089]	5' CTTTATTGGGATGTACTATTAAACCAAAATT 3' all_HMK61HD02H5IQD	all_HMK61HD02H5IQD:1:212:+	59	459	4
	|||o||||x|||||xxo|
	3' -------------ATGGTAATGTGGTTAGGA 5' miR2089
all_HMK61HD02H5IQD~~[miR2089]	5' GGATGTACTATTAAACCAAAATTGGGATTAT 3' all_HMK61HD02H5IQD	all_HMK61HD02H5IQD:1:212:+	67	344	4
	|||o||||x|||||xxo|
	3' -----ATGGTAATGTGGTTAGGA-------- 5' miR2089
all_HMK61HD02H5IQD~~[miR2089]	5' TGGGATGTACTATTAAACCAAAATTGGGATT 3' all_HMK61HD02H5IQD	all_HMK61HD02H5IQD:1:212:+	65	315	4
	|||o||||x|||||xxo|
	3' -------ATGGTAATGTGGTTAGGA------ 5' miR2089
all_HMK61HD02H5IQD~~[miR2089]	5' GATGTACTATTAAACCAAAATTGGGATTATC 3' all_HMK61HD02H5IQD	all_HMK61HD02H5IQD:1:212:+	68	212	4
	|||o||||x|||||xxo|
	3' ----ATGGTAATGTGGTTAGGA--------- 5' miR2089
all_HMJB4WI02HT8NS~~[miR2089]	5' ACAAAGGACGATGCTATCACATCGAGCCTGT 3' all_HMJB4WI02HT8NS	all_HMJB4WI02HT8NS:1:192:+	135	70	4
	|o|o||x|||o|o|x|||
	3' -----------ATGGTAATGTGGTTAGGA-- 5' miR2089
all_isotig02077~~[miR5021]	5' ACTCTGAATTTTCTTCTTCTTCTTCTTCTTC 3' all_isotig02077	all_isotig02077:1:1280:+	63	92	2
	x|o|||||||||||||||o|||
	3' -------AAGAAGAAGAAGAAGAAGGAGA-- 5' miR5021
all_isotig02077~~[miR5021]	5' CATACTCTGAATTTTCTTCTTCTTCTTCTTC 3' all_isotig02077	all_isotig02077:1:1280:+	60	92	4
	|xxx|o||||||||||||o|||
	3' -------AAGAAGAAGAAGAAGAAGGAGA-- 5' miR5021
all_isotig02077~~[miR5021]	5' TCATACTCTGAATTTTCTTCTTCTTCTTCTT 3' all_isotig02077	all_isotig02077:1:1280:+	59	29	4
	|xxx|o||||||||||||o|||
	3' --------AAGAAGAAGAAGAAGAAGGAGA- 5' miR5021
all_isotig02077~~[miR5021]	5' TACTCTGAATTTTCTTCTTCTTCTTCTTCTT 3' all_isotig02077	all_isotig02077:1:1280:+	62	29	2
	x|o|||||||||||||||o|||
	3' --------AAGAAGAAGAAGAAGAAGGAGA- 5' miR5021
all_isotig02077~~[miR5021]	5' ATACTCTGAATTTTCTTCTTCTTCTTCTTCT 3' all_isotig02077	all_isotig02077:1:1280:+	61	24	2
	x|o|||||||||||||||o|||
	3' ---------AAGAAGAAGAAGAAGAAGGAGA 5' miR5021
all_HMJB4WI02I4K0P~~[miR2089]	5' GGGATGTACTATTAAACCAAAATTGGGATTA 3' all_HMJB4WI02I4K0P	all_HMJB4WI02I4K0P:1:482:+	16	1243	4
	|||o||||x|||||xxo|
	3' ------ATGGTAATGTGGTTAGGA------- 5' miR2089
all_HMJB4WI02I4K0P~~[miR2089]	5' GGATGTACTATTAAACCAAAATTGGGATTAT 3' all_HMJB4WI02I4K0P	all_HMJB4WI02I4K0P:1:482:+	17	344	4
	|||o||||x|||||xxo|
	3' -----ATGGTAATGTGGTTAGGA-------- 5' miR2089
all_HMJB4WI02I4K0P~~[miR2089]	5' TGGGATGTACTATTAAACCAAAATTGGGATT 3' all_HMJB4WI02I4K0P	all_HMJB4WI02I4K0P:1:482:+	15	315	4
	|||o||||x|||||xxo|
	3' -------ATGGTAATGTGGTTAGGA------ 5' miR2089
all_HMK61HD01AHYFA~~[miR2089]	5' GGGATGTACTATTAAACCAAAATTGGGATTA 3' all_HMK61HD01AHYFA	all_HMK61HD01AHYFA:1:519:+	383	1243	4
	|||o||||x|||||xxo|
	3' ------ATGGTAATGTGGTTAGGA------- 5' miR2089
all_HMK61HD01AHYFA~~[miR2089]	5' CTTTATTGGGATGTACTATTAAACCAAAATT 3' all_HMK61HD01AHYFA	all_HMK61HD01AHYFA:1:519:+	376	459	4
	|||o||||x|||||xxo|
	3' -------------ATGGTAATGTGGTTAGGA 5' miR2089
all_HMK61HD01AHYFA~~[miR2089]	5' GGATGTACTATTAAACCAAAATTGGGATTAT 3' all_HMK61HD01AHYFA	all_HMK61HD01AHYFA:1:519:+	384	344	4
	|||o||||x|||||xxo|
	3' -----ATGGTAATGTGGTTAGGA-------- 5' miR2089
all_HMK61HD01AHYFA~~[miR2089]	5' TGGGATGTACTATTAAACCAAAATTGGGATT 3' all_HMK61HD01AHYFA	all_HMK61HD01AHYFA:1:519:+	382	315	4
	|||o||||x|||||xxo|
	3' -------ATGGTAATGTGGTTAGGA------ 5' miR2089
all_HMK61HD01AHYFA~~[miR2089]	5' GATGTACTATTAAACCAAAATTGGGATTATC 3' all_HMK61HD01AHYFA	all_HMK61HD01AHYFA:1:519:+	385	212	4
	|||o||||x|||||xxo|
	3' ----ATGGTAATGTGGTTAGGA--------- 5' miR2089
all_HMK61HD02HEI0H~~[miR2089]	5' GGGATGTACTATTAAACCAAAATTGGGATTA 3' all_HMK61HD02HEI0H	all_HMK61HD02HEI0H:1:469:+	352	1243	4
	|||o||||x|||||xxo|
	3' ------ATGGTAATGTGGTTAGGA------- 5' miR2089
all_HMJB4WI02I8HQW~~[miR2089]	5' GGTATGTACTATTAAACCAAAATTGGGATTA 3' all_HMJB4WI02I8HQW	all_HMJB4WI02I8HQW:1:443:+	75	1243	4
	|||o||||x|||||xxo|
	3' ------ATGGTAATGTGGTTAGGA------- 5' miR2089
all_HMJB4WI02I8HQW~~[miR2089]	5' TTATTTGGGTATGTACTATTAAACCAAAATT 3' all_HMJB4WI02I8HQW	all_HMJB4WI02I8HQW:1:443:+	68	459	4
	|||o||||x|||||xxo|
	3' -------------ATGGTAATGTGGTTAGGA 5' miR2089
all_HMJB4WI02I8HQW~~[miR2089]	5' GTATGTACTATTAAACCAAAATTGGGATTAT 3' all_HMJB4WI02I8HQW	all_HMJB4WI02I8HQW:1:443:+	76	344	4
	|||o||||x|||||xxo|
	3' -----ATGGTAATGTGGTTAGGA-------- 5' miR2089
all_HMJB4WI02I8HQW~~[miR2089]	5' GGGTATGTACTATTAAACCAAAATTGGGATT 3' all_HMJB4WI02I8HQW	all_HMJB4WI02I8HQW:1:443:+	74	315	4
	|||o||||x|||||xxo|
	3' -------ATGGTAATGTGGTTAGGA------ 5' miR2089
all_HMJB4WI02G7Q3R~~[wild-m0368_3p]	5' ACTCACAACCATTTATGCGCTGGAGAGACCG 3' all_HMJB4WI02G7Q3R	all_HMJB4WI02G7Q3R:1:312:+	19	114	4
	||ox||x|||||o|x||||||
	3' TGGCTGCTGGTAGAGACGCGA---------- 5' wild-m0368_3p
all_isotig03768~~[miR5198]	5' GCGCCTCTCCGTCTCCTGCTCCGCGTCCAGC 3' all_isotig03768	all_isotig03768:1:910:+	59	67	3.5
	||||x||||||ox|||x|
	3' ------GAGGGAGAGGATAAGGGG------- 5' miR5198
all_isotig03768~~[miR159]	5' AAGCTCTCTTGTATTTAAGAAACTGAACCCA 3' all_isotig03768	all_isotig03768:1:910:+	810	56	4
	|||||o|||xx||oo||o
	3' -TCGAGGGAAGTTAGGTTT------------ 5' miR159
all_HMJB4WI02JLPCI~~[miR2089]	5' GGGATGTACTATTAAACCAAAATTGGGATTA 3' all_HMJB4WI02JLPCI	all_HMJB4WI02JLPCI:1:149:+	68	1243	4
	|||o||||x|||||xxo|
	3' ------ATGGTAATGTGGTTAGGA------- 5' miR2089
all_HMJB4WI02JLPCI~~[miR2089]	5' CTTTATTGGGATGTACTATTAAACCAAAATT 3' all_HMJB4WI02JLPCI	all_HMJB4WI02JLPCI:1:149:+	61	459	4
	|||o||||x|||||xxo|
	3' -------------ATGGTAATGTGGTTAGGA 5' miR2089
all_HMJB4WI02JLPCI~~[miR2089]	5' GGATGTACTATTAAACCAAAATTGGGATTAT 3' all_HMJB4WI02JLPCI	all_HMJB4WI02JLPCI:1:149:+	69	344	4
	|||o||||x|||||xxo|
	3' -----ATGGTAATGTGGTTAGGA-------- 5' miR2089
all_HMJB4WI02JLPCI~~[miR2089]	5' TGGGATGTACTATTAAACCAAAATTGGGATT 3' all_HMJB4WI02JLPCI	all_HMJB4WI02JLPCI:1:149:+	67	315	4
	|||o||||x|||||xxo|
	3' -------ATGGTAATGTGGTTAGGA------ 5' miR2089
all_HMJB4WI02JLPCI~~[miR2089]	5' GATGTACTATTAAACCAAAATTGGGATTATC 3' all_HMJB4WI02JLPCI	all_HMJB4WI02JLPCI:1:149:+	70	212	4
	|||o||||x|||||xxo|
	3' ----ATGGTAATGTGGTTAGGA--------- 5' miR2089
all_HMJB4WI02JLPCI~~[miR2089]	5' TTGGGATGTACTATTAAACCAAAATTGGGAT 3' all_HMJB4WI02JLPCI	all_HMJB4WI02JLPCI:1:149:+	66	125	4
	|||o||||x|||||xxo|
	3' --------ATGGTAATGTGGTTAGGA----- 5' miR2089
all_isotig04293~~[miR5049]	5' CCATTTCTCCGACGAGTATTTCCGGACGGAG 3' all_isotig04293	all_isotig04293:1:851:+	355	30	3.5
	o|o|||||o|||||||xx|||
	3' -----GGGGGCTGTTCATAAAATCCT----- 5' miR5049
all_HMJB4WI02FOF4T~~[miR5386]	5' CCTCCACCAACATCATCATGGTGACGACGAC 3' all_HMJB4WI02FOF4T	all_HMJB4WI02FOF4T:1:443:+	289	23	4
	||x|xo||o|||||x|||
	3' -------------GTCGCGCCGCTGCTCCTG 5' miR5386
all_isotig17969~~[miR5021]	5' TTCTTCCTCCTCCTTCTTCTTCTTCTTCTTC 3' all_isotig17969	all_isotig17969:1:469:+	225	92	2.5
	|x||x|||||||||||||o|||
	3' -------AAGAAGAAGAAGAAGAAGGAGA-- 5' miR5021
all_isotig17969~~[miR5021]	5' TTCCTCCTCCTTCTTCTTCTTCTTCTTCTTC 3' all_isotig17969	all_isotig17969:1:469:+	228	92	1.5
	|x||||||||||||||||o|||
	3' -------AAGAAGAAGAAGAAGAAGGAGA-- 5' miR5021
all_isotig17969~~[miR5021]	5' CTCCTCCTTCTTCTTCTTCTTCTTCTTCTTC 3' all_isotig17969	all_isotig17969:1:469:+	231	54	0.5
	||||||||||||||||||o|||
	3' -------AAGAAGAAGAAGAAGAAGGAGA-- 5' miR5021
all_isotig17969~~[miR5021]	5' CCTCCTCCTTCTTCTTCTTCTTCTTCTTCTT 3' all_isotig17969	all_isotig17969:1:469:+	230	29	0.5
	||||||||||||||||||o|||
	3' --------AAGAAGAAGAAGAAGAAGGAGA- 5' miR5021
all_isotig17969~~[miR5021]	5' CTTCCTCCTCCTTCTTCTTCTTCTTCTTCTT 3' all_isotig17969	all_isotig17969:1:469:+	227	29	1.5
	|x||||||||||||||||o|||
	3' --------AAGAAGAAGAAGAAGAAGGAGA- 5' miR5021
all_isotig17969~~[miR5021]	5' CTTCTTCCTCCTCCTTCTTCTTCTTCTTCTT 3' all_isotig17969	all_isotig17969:1:469:+	224	29	2.5
	|x||x|||||||||||||o|||
	3' --------AAGAAGAAGAAGAAGAAGGAGA- 5' miR5021
all_isotig17969~~[miR5021]	5' TCTTCCTCCTCCTTCTTCTTCTTCTTCTTCT 3' all_isotig17969	all_isotig17969:1:469:+	226	24	1.5
	|x||||||||||||||||o|||
	3' ---------AAGAAGAAGAAGAAGAAGGAGA 5' miR5021
all_isotig17969~~[miR5021]	5' TCCTCCTCCTTCTTCTTCTTCTTCTTCTTCT 3' all_isotig17969	all_isotig17969:1:469:+	229	24	0.5
	||||||||||||||||||o|||
	3' ---------AAGAAGAAGAAGAAGAAGGAGA 5' miR5021
all_isotig17969~~[miR5021]	5' TCTTCTTCCTCCTCCTTCTTCTTCTTCTTCT 3' all_isotig17969	all_isotig17969:1:469:+	223	24	2.5
	|x||x|||||||||||||o|||
	3' ---------AAGAAGAAGAAGAAGAAGGAGA 5' miR5021
all_HMJB4WI02GKY4D~~[wild-m0368_3p]	5' ACTCACAACCATTTATGCGCTGGAGAGACCG 3' all_HMJB4WI02GKY4D	all_HMJB4WI02GKY4D:1:420:+	17	114	4
	||ox||x|||||o|x||||||
	3' TGGCTGCTGGTAGAGACGCGA---------- 5' wild-m0368_3p
all_HMJB4WI01CWJWE~~[miR2089]	5' TACCATTACAACAACTCAATTCCTATCGAAT 3' all_HMJB4WI01CWJWE	all_HMJB4WI01CWJWE:1:276:+	78	35	3.5
	||||||||||x|||xo|x
	3' ATGGTAATGTGGTTAGGA------------- 5' miR2089
all_HMK61HD02GSO5B~~[miR5060]	5' TGCAGTTGCTGCCTCAAGCTTGCTGCATCCC 3' all_HMK61HD02GSO5B	all_HMK61HD02GSO5B:1:456:+	246	65	2.5
	||||||x|||x|||||||o||
	3' -----AACGACAGAGATCGAACGGCG----- 5' miR5060
all_HMJB4WI01BS0UQ~~[miR2089]	5' GGGATGTACTATTAAACCAAAATTGGGATTA 3' all_HMJB4WI01BS0UQ	all_HMJB4WI01BS0UQ:1:415:+	49	1243	4
	|||o||||x|||||xxo|
	3' ------ATGGTAATGTGGTTAGGA------- 5' miR2089
all_HMJB4WI01BS0UQ~~[miR2089]	5' CTTTATTGGGATGTACTATTAAACCAAAATT 3' all_HMJB4WI01BS0UQ	all_HMJB4WI01BS0UQ:1:415:+	42	459	4
	|||o||||x|||||xxo|
	3' -------------ATGGTAATGTGGTTAGGA 5' miR2089
all_HMJB4WI01BS0UQ~~[miR2089]	5' GGATGTACTATTAAACCAAAATTGGGATTAT 3' all_HMJB4WI01BS0UQ	all_HMJB4WI01BS0UQ:1:415:+	50	344	4
	|||o||||x|||||xxo|
	3' -----ATGGTAATGTGGTTAGGA-------- 5' miR2089
all_HMJB4WI01BS0UQ~~[miR2089]	5' TGGGATGTACTATTAAACCAAAATTGGGATT 3' all_HMJB4WI01BS0UQ	all_HMJB4WI01BS0UQ:1:415:+	48	315	4
	|||o||||x|||||xxo|
	3' -------ATGGTAATGTGGTTAGGA------ 5' miR2089
all_HMJB4WI02HVK29~~[miR2089]	5' TACAAGGACGATGCTATCACATCGAGCCTGT 3' all_HMJB4WI02HVK29	all_HMJB4WI02HVK29:1:195:+	114	70	4
	|o|o||x|||o|o|x|||
	3' -----------ATGGTAATGTGGTTAGGA-- 5' miR2089
all_isotig22776~~[wild-m0289_3p]	5' TAGTACTCTCTCCGTCCCATAATGTAAGACG 3' all_isotig22776	all_isotig22776:1:366:+	173	51	3
	o|||||o||||o|||o||x||
	3' --------GGAGGCGGGGTGTTATATACT-- 5' wild-m0289_3p
all_isotig22776~~[miR1436]	5' TAGTACTCTCTCCGTCCCATAATGTAAGACG 3' all_isotig22776	all_isotig22776:1:366:+	173	51	1
	||||o||||||||||||||o|
	3' ----TGAGGGAGGCAGGGTATTATA------ 5' miR1436
all_isotig22776~~[miR5205]	5' TAGTACTCTCTCCGTCCCATAATGTAAGACG 3' all_isotig22776	all_isotig22776:1:366:+	173	51	1
	|||o||||||||||||||o||
	3' -----GAGGGAGGCAGGGTATTATAT----- 5' miR5205
all_isotig22776~~[miR1120]	5' TAGTACTCTCTCCGTCCCATAATGTAAGACG 3' all_isotig22776	all_isotig22776:1:366:+	173	51	1
	o||||||||||||||o|||||
	3' --------GGAGGCAGGGTATTATATTCT-- 5' miR1120
all_isotig22776~~[wild-m0397_3p]	5' TAGTACTCTCTCCGTCCCATAATGTAAGACG 3' all_isotig22776	all_isotig22776:1:366:+	173	51	2.5
	x|||||o||||o|||o|||||
	3' --------TGAGGCGGGGTGTTATATTCT-- 5' wild-m0397_3p
all_isotig22776~~[miR1132]	5' TAGTACTCTCTCCGTCCCATAATGTAAGACG 3' all_isotig22776	all_isotig22776:1:366:+	173	51	4
	|||o||||||x|||x|||ox|
	3' -----GAGGGAGGCAAGGTTTTATCT----- 5' miR1132
all_isotig22776~~[miR5281]	5' TAGTACTCTCTCCGTCCCATAATGTAAGACG 3' all_isotig22776	all_isotig22776:1:366:+	173	51	1.5
	|||o||||||||x|||||||||||
	3' -----GAGGGAGGCAGGATATTACATTCT-- 5' miR5281
all_isotig22776~~[miR5161]	5' TAGTACTCTCTCCGTCCCATAATGTAAGACG 3' all_isotig22776	all_isotig22776:1:366:+	173	51	4
	o|||||o|||||xx|||||x
	3' --TATGAGGGAGGCTAGGTATA--------- 5' miR5161
all_isotig22776~~[wild-m0162_3p]	5' TAGTACTCTCTCCGTCCCATAATGTAAGACG 3' all_isotig22776	all_isotig22776:1:366:+	173	51	3.5
	o||||||||||ox||ox||||
	3' --------GGAGGCAGGGTGCTATCTTCT-- 5' wild-m0162_3p
all_isotig22776~~[wild-m0126_3p]	5' TAGTACTCTCTCCGTCCCATAATGTAAGACG 3' all_isotig22776	all_isotig22776:1:366:+	173	51	3.5
	||||||o|||x|x||||x|||
	3' --CATGAGGGAGACTGGGTTTTA-------- 5' wild-m0126_3p
all_isotig22776~~[wild-m0531_5p]	5' TAGTACTCTCTCCGTCCCATAATGTAAGACG 3' all_isotig22776	all_isotig22776:1:366:+	173	51	4
	||x||||xo||||x|||||o|
	3' ATGATGATGGAGGAAGGGTGT---------- 5' wild-m0531_5p
all_isotig22776~~[miR1439]	5' TAGTACTCTCTCCGTCCCATAATGTAAGACG 3' all_isotig22776	all_isotig22776:1:366:+	173	51	3.5
	x|||||o||||||x|||x|||
	3' --AATGAGGGAGGCAAGGTTTTA-------- 5' miR1439
all_isotig22776~~[wild-m0068_3p]	5' TAGTACTCTCTCCGTCCCATAATGTAAGACG 3' all_isotig22776	all_isotig22776:1:366:+	173	51	3
	o|||||o||||o|||o||x||
	3' --------GGAGGCGGGGTGTTATATACT-- 5' wild-m0068_3p
all_isotig22776~~[wild-m0356_3p]	5' TAGTACTCTCTCCGTCCCATAATGTAAGACG 3' all_isotig22776	all_isotig22776:1:366:+	173	51	3
	o|||||o||||o|||o||x||
	3' --------GGAGGCGGGGTGTTATATACT-- 5' wild-m0356_3p
all_HMJB4WI02GFSES~~[wild-m0368_3p]	5' AACGTAAACTCACAACCATTTATGCGCTGGA 3' all_HMJB4WI02GFSES	all_HMJB4WI02GFSES:1:311:+	93	154	4
	||ox||x|||||o|x||||||
	3' -------TGGCTGCTGGTAGAGACGCGA--- 5' wild-m0368_3p
all_HMJB4WI02GFSES~~[wild-m0368_3p]	5' ACGTAAACTCACAACCATTTATGCGCTGGAG 3' all_HMJB4WI02GFSES	all_HMJB4WI02GFSES:1:311:+	94	137	4
	||ox||x|||||o|x||||||
	3' ------TGGCTGCTGGTAGAGACGCGA---- 5' wild-m0368_3p
all_HMJB4WI02GFSES~~[wild-m0368_3p]	5' ACTCACAACCATTTATGCGCTGGAGAGACCG 3' all_HMJB4WI02GFSES	all_HMJB4WI02GFSES:1:311:+	100	114	4
	||ox||x|||||o|x||||||
	3' TGGCTGCTGGTAGAGACGCGA---------- 5' wild-m0368_3p
all_HMJB4WI02GFSES~~[wild-m0368_3p]	5' AAACGTAAACTCACAACCATTTATGCGCTGG 3' all_HMJB4WI02GFSES	all_HMJB4WI02GFSES:1:311:+	92	100	4
	||ox||x|||||o|x||||||
	3' --------TGGCTGCTGGTAGAGACGCGA-- 5' wild-m0368_3p
all_HMJB4WI02GFSES~~[wild-m0368_3p]	5' CGTAAACTCACAACCATTTATGCGCTGGAGA 3' all_HMJB4WI02GFSES	all_HMJB4WI02GFSES:1:311:+	95	79	4
	||ox||x|||||o|x||||||
	3' -----TGGCTGCTGGTAGAGACGCGA----- 5' wild-m0368_3p
all_HMJB4WI02HM5NF~~[miR2089]	5' CTTTATTGGGATGTACTATTAAACCAAAATT 3' all_HMJB4WI02HM5NF	all_HMJB4WI02HM5NF:1:248:+	148	459	4
	|||o||||x|||||xxo|
	3' -------------ATGGTAATGTGGTTAGGA 5' miR2089
all_HMJB4WI02HM5NF~~[miR2089]	5' TGGGATGTACTATTAAACCAAAATTGGGATT 3' all_HMJB4WI02HM5NF	all_HMJB4WI02HM5NF:1:248:+	154	154	4
	|||o||||x|||||xxo|
	3' -------ATGGTAATGTGGTTAGGA------ 5' miR2089
all_HMJB4WI02HM5NF~~[miR2089]	5' TTGGGATGTACTATTAAACCAAAATTGGGAT 3' all_HMJB4WI02HM5NF	all_HMJB4WI02HM5NF:1:248:+	153	125	4
	|||o||||x|||||xxo|
	3' --------ATGGTAATGTGGTTAGGA----- 5' miR2089
all_isotig00576~~[wild-m0457_5p]	5' CGTCATCCTCAAGTACATGAACGACGAGGCC 3' all_isotig00576	all_isotig00576:1:788:+	407	62	4
	||x||||||||||x|||x|x|
	3' ---GTTGGAGTTCATGGACTAGGT------- 5' wild-m0457_5p
all_isotig15170~~[miR5198]	5' AATTTGACTTCTTCTCTTCTTCTTCTTCTTC 3' all_isotig15170	all_isotig15170:1:499:+	278	92	3.5
	||o|o||||o|x|||oo|
	3' -------GAGGGAGAGGATAAGGGG------ 5' miR5198
all_isotig15170~~[miR5021]	5' ATTTGACTTCTTCTCTTCTTCTTCTTCTTCT 3' all_isotig15170	all_isotig15170:1:499:+	279	24	3
	x|ox||||||||||||||o|||
	3' ---------AAGAAGAAGAAGAAGAAGGAGA 5' miR5021
all_isotig15170~~[miR5198]	5' ATTTGACTTCTTCTCTTCTTCTTCTTCTTCT 3' all_isotig15170	all_isotig15170:1:499:+	279	24	3.5
	||o|o||||o|x|||oo|
	3' ------GAGGGAGAGGATAAGGGG------- 5' miR5198
all_isotig15170~~[miR5021]	5' TTTGACTTCTTCTCTTCTTCTTCTTCTTCTT 3' all_isotig15170	all_isotig15170:1:499:+	280	21	3
	x|ox||||||||||||||o|||
	3' --------AAGAAGAAGAAGAAGAAGGAGA- 5' miR5021
all_isotig15170~~[miR5198]	5' TTTGACTTCTTCTCTTCTTCTTCTTCTTCTT 3' all_isotig15170	all_isotig15170:1:499:+	280	21	3.5
	||o|o||||o|x|||oo|
	3' -----GAGGGAGAGGATAAGGGG-------- 5' miR5198
all_isotig01493~~[miR172]	5' ATCATGCACCATCACCAAGATTTCGCCATCG 3' all_isotig01493	all_isotig01493:1:1839:+	280	45	3.5
	|||||x|||||x|||||||ox
	3' ---TACGTCGTAGTAGTTCTAAGA------- 5' miR172
all_HMJB4WI01BCEC4~~[miR2089]	5' GGGATGTACTATTAAACCAAAATTGGGATTA 3' all_HMJB4WI01BCEC4	all_HMJB4WI01BCEC4:1:321:+	18	1243	4
	|||o||||x|||||xxo|
	3' ------ATGGTAATGTGGTTAGGA------- 5' miR2089
all_HMJB4WI01BCEC4~~[miR2089]	5' GGATGTACTATTAAACCAAAATTGGGATTAT 3' all_HMJB4WI01BCEC4	all_HMJB4WI01BCEC4:1:321:+	19	344	4
	|||o||||x|||||xxo|
	3' -----ATGGTAATGTGGTTAGGA-------- 5' miR2089
all_HMJB4WI01BCEC4~~[miR2089]	5' TGGGATGTACTATTAAACCAAAATTGGGATT 3' all_HMJB4WI01BCEC4	all_HMJB4WI01BCEC4:1:321:+	17	315	4
	|||o||||x|||||xxo|
	3' -------ATGGTAATGTGGTTAGGA------ 5' miR2089
all_HMJB4WI01BCEC4~~[miR2089]	5' GATGTACTATTAAACCAAAATTGGGATTATC 3' all_HMJB4WI01BCEC4	all_HMJB4WI01BCEC4:1:321:+	20	212	4
	|||o||||x|||||xxo|
	3' ----ATGGTAATGTGGTTAGGA--------- 5' miR2089
all_isotig10514~~[miR1427]	5' TGAGGCCCGCGCTCACCAGCAGAGCCGCAAT 3' all_isotig10514	all_isotig10514:1:578:+	158	31	4
	||||o||||xo|||xx||||
	3' --------CGCGGGTGGCTGTCAAGGCG--- 5' miR1427
all_HMJB4WI02JNVDP~~[wild-m0368_3p]	5' AACGTAAACTCACAACCATTTATGCGCTGGA 3' all_HMJB4WI02JNVDP	all_HMJB4WI02JNVDP:1:420:+	102	154	4
	||ox||x|||||o|x||||||
	3' -------TGGCTGCTGGTAGAGACGCGA--- 5' wild-m0368_3p
all_HMJB4WI02JNVDP~~[wild-m0368_3p]	5' ACGTAAACTCACAACCATTTATGCGCTGGAG 3' all_HMJB4WI02JNVDP	all_HMJB4WI02JNVDP:1:420:+	103	137	4
	||ox||x|||||o|x||||||
	3' ------TGGCTGCTGGTAGAGACGCGA---- 5' wild-m0368_3p
all_isotig02038~~[wild-m0447_5p]	5' GACACTATCGTCCACCACTGCTGCAAGTATT 3' all_isotig02038	all_isotig02038:1:1285:+	643	42	4
	x||o||o|||x||||x|||||
	3' ----CATGGCGGGTTGTGAGGACGT------ 5' wild-m0447_5p
all_isotig02038~~[wild-m0447_5p]	5' CGACACTATCGTCCACCACTGCTGCAAGTAT 3' all_isotig02038	all_isotig02038:1:1285:+	642	30	4
	x||o||o|||x||||x|||||
	3' -----CATGGCGGGTTGTGAGGACGT----- 5' wild-m0447_5p
all_HMJB4WI01BAUBG~~[miR2089]	5' CAAAGGACGAGTGCTATCACATCGAGCCTGT 3' all_HMJB4WI01BAUBG	all_HMJB4WI01BAUBG:1:420:+	90	70	4
	|o|o||x|||o|o|x|||
	3' -----------ATGGTAATGTGGTTAGGA-- 5' miR2089
all_isotig05773~~[miR5493]	5' ATGCGCTGTCCGACCCCCGCCTCACCCACGA 3' all_isotig05773	all_isotig05773:1:740:+	326	28	4
	oo|||o|o||||x|||x||
	3' -GTGCGGCGGGCTCGGGTCG----------- 5' miR5493
all_isotig17850~~[miR5049]	5' CATTCATTTCAATGACAAGTATTTTCGGACG 3' all_isotig17850	all_isotig17850:1:471:+	199	56	4
	o|xxo||||||||||||x|||
	3' --------GGGGGCTGTTCATAAAATCCT-- 5' miR5049
all_HMJB4WI01DAYQ6~~[miR5493]	5' GTGGTACGCGCAGCTCGAGTCTAACTAGAGC 3' all_HMJB4WI01DAYQ6	all_HMJB4WI01DAYQ6:1:526:+	486	46	4
	|o|||x||o||||o|o|x|
	3' ------GTGCGGCGGGCTCGGGTCG------ 5' miR5493
all_isotig05243~~[miR5077]	5' CGAGGCATTTGCTGAGCTCAAGGTGAAGGAG 3' all_isotig05243	all_isotig05243:1:773:+	460	178	4
	||x|||o|o|x|x|||||
	3' ---------ACCACTTGGGCTGCACTT---- 5' miR5077
all_isotig05243~~[miR5077]	5' GAGGCATTTGCTGAGCTCAAGGTGAAGGAGA 3' all_isotig05243	all_isotig05243:1:773:+	461	112	4
	||x|||o|o|x|x|||||
	3' --------ACCACTTGGGCTGCACTT----- 5' miR5077
all_isotig20460~~[wild-m0392_5p]	5' GAGGTGGCTTGCTGAAGGGTTTATCCAATGT 3' all_isotig20460	all_isotig20460:1:420:+	196	58	3.5
	|o|||x|x||||||||x|||||
	3' --CTACCTATCGACTTCCAAAATA------- 5' wild-m0392_5p
all_HMJB4WI01E0WGX~~[miR2089]	5' CAAAGGACGAATGCTATCACATCGAGCCTGT 3' all_HMJB4WI01E0WGX	all_HMJB4WI01E0WGX:1:306:+	210	70	4
	|o|o||x|||o|o|x|||
	3' -----------ATGGTAATGTGGTTAGGA-- 5' miR2089
all_HMK61HD02JHMBV~~[wild-m0368_3p]	5' AAACGTAACTCACAACCATTTATGCGCTGGA 3' all_HMK61HD02JHMBV	all_HMK61HD02JHMBV:1:464:+	131	154	4
	||ox||x|||||o|x||||||
	3' -------TGGCTGCTGGTAGAGACGCGA--- 5' wild-m0368_3p
all_HMJB4WI01DCYEJ~~[miR2089]	5' GGGATGTACTATTAAACCAAAATTGGGATTA 3' all_HMJB4WI01DCYEJ	all_HMJB4WI01DCYEJ:1:275:+	53	1243	4
	|||o||||x|||||xxo|
	3' ------ATGGTAATGTGGTTAGGA------- 5' miR2089
all_HMJB4WI01DCYEJ~~[miR2089]	5' CTTTATTGGGATGTACTATTAAACCAAAATT 3' all_HMJB4WI01DCYEJ	all_HMJB4WI01DCYEJ:1:275:+	46	459	4
	|||o||||x|||||xxo|
	3' -------------ATGGTAATGTGGTTAGGA 5' miR2089
all_HMJB4WI01DCYEJ~~[miR2089]	5' GGATGTACTATTAAACCAAAATTGGGATTAT 3' all_HMJB4WI01DCYEJ	all_HMJB4WI01DCYEJ:1:275:+	54	344	4
	|||o||||x|||||xxo|
	3' -----ATGGTAATGTGGTTAGGA-------- 5' miR2089
all_HMJB4WI01DCYEJ~~[miR2089]	5' TGGGATGTACTATTAAACCAAAATTGGGATT 3' all_HMJB4WI01DCYEJ	all_HMJB4WI01DCYEJ:1:275:+	52	315	4
	|||o||||x|||||xxo|
	3' -------ATGGTAATGTGGTTAGGA------ 5' miR2089
all_HMJB4WI01DCYEJ~~[miR2089]	5' GATGTACTATTAAACCAAAATTGGGATTATC 3' all_HMJB4WI01DCYEJ	all_HMJB4WI01DCYEJ:1:275:+	55	212	4
	|||o||||x|||||xxo|
	3' ----ATGGTAATGTGGTTAGGA--------- 5' miR2089
all_HMJB4WI01DCYEJ~~[wild-m0368_3p]	5' AACGTAAACTCACAACCATTTATGCGCTGGA 3' all_HMJB4WI01DCYEJ	all_HMJB4WI01DCYEJ:1:275:+	160	154	4
	||ox||x|||||o|x||||||
	3' -------TGGCTGCTGGTAGAGACGCGA--- 5' wild-m0368_3p
all_isotig15517~~[miR5198]	5' AATGATGTGGCTCTGCCTCTCCTGCTCCTCG 3' all_isotig15517	all_isotig15517:1:497:+	318	70	3
	||x||||||||ox|||o|
	3' ------------GAGGGAGAGGATAAGGGG- 5' miR5198
all_isotig23015~~[wild-m0067_3p]	5' GAGAAAAGGTTCCTGCCTGTACAGCTGGCGT 3' all_isotig23015	all_isotig23015:1:359:+	253	122	4
	o||||x|||x|||||||ox||
	3' --TTTTTACAAAGACGGACGGGT-------- 5' wild-m0067_3p
all_HMJB4WI02IY8FP~~[miR2089]	5' ACAAAGGACGATGCTATCACATCGAGCCTGT 3' all_HMJB4WI02IY8FP	all_HMJB4WI02IY8FP:1:253:+	37	70	4
	|o|o||x|||o|o|x|||
	3' -----------ATGGTAATGTGGTTAGGA-- 5' miR2089
all_HMK61HD01BTNKC~~[miR2089]	5' GGGATGTACTATTAAACCAAAATTGGGATTA 3' all_HMK61HD01BTNKC	all_HMK61HD01BTNKC:1:381:+	241	1243	4
	|||o||||x|||||xxo|
	3' ------ATGGTAATGTGGTTAGGA------- 5' miR2089
all_HMK61HD01BTNKC~~[miR2089]	5' CTTTATTGGGATGTACTATTAAACCAAAATT 3' all_HMK61HD01BTNKC	all_HMK61HD01BTNKC:1:381:+	234	459	4
	|||o||||x|||||xxo|
	3' -------------ATGGTAATGTGGTTAGGA 5' miR2089
all_HMK61HD01BTNKC~~[miR2089]	5' GGATGTACTATTAAACCAAAATTGGGATTAT 3' all_HMK61HD01BTNKC	all_HMK61HD01BTNKC:1:381:+	242	344	4
	|||o||||x|||||xxo|
	3' -----ATGGTAATGTGGTTAGGA-------- 5' miR2089
all_HMK61HD01BTNKC~~[miR2089]	5' TGGGATGTACTATTAAACCAAAATTGGGATT 3' all_HMK61HD01BTNKC	all_HMK61HD01BTNKC:1:381:+	240	315	4
	|||o||||x|||||xxo|
	3' -------ATGGTAATGTGGTTAGGA------ 5' miR2089
all_HMK61HD01BTNKC~~[miR2089]	5' GATGTACTATTAAACCAAAATTGGGATTATC 3' all_HMK61HD01BTNKC	all_HMK61HD01BTNKC:1:381:+	243	212	4
	|||o||||x|||||xxo|
	3' ----ATGGTAATGTGGTTAGGA--------- 5' miR2089
all_HMJB4WI01ESZT6~~[miR2089]	5' GGGATGTACTATTAAACCAAAATTGGGATTA 3' all_HMJB4WI01ESZT6	all_HMJB4WI01ESZT6:1:548:+	222	1243	4
	|||o||||x|||||xxo|
	3' ------ATGGTAATGTGGTTAGGA------- 5' miR2089
all_isotig05644~~[miR5021]	5' TCCTGATGTCTGTTTCTTCTTCTTCTTCTTC 3' all_isotig05644	all_isotig05644:1:750:+	648	92	3
	x|||xo||||||||||||o|||
	3' -------AAGAAGAAGAAGAAGAAGGAGA-- 5' miR5021
all_isotig05644~~[miR5021]	5' GTCCTGATGTCTGTTTCTTCTTCTTCTTCTT 3' all_isotig05644	all_isotig05644:1:750:+	647	29	3
	x|||xo||||||||||||o|||
	3' --------AAGAAGAAGAAGAAGAAGGAGA- 5' miR5021
all_isotig05644~~[miR5021]	5' CCTGATGTCTGTTTCTTCTTCTTCTTCTTCT 3' all_isotig05644	all_isotig05644:1:750:+	649	24	2
	|xo|||||||||||||||o|||
	3' ---------AAGAAGAAGAAGAAGAAGGAGA 5' miR5021
all_isotig05644~~[miR5021]	5' CTGATGTCTGTTTCTTCTTCTTCTTCTTCTT 3' all_isotig05644	all_isotig05644:1:750:+	650	21	2
	|xo|||||||||||||||o|||
	3' --------AAGAAGAAGAAGAAGAAGGAGA- 5' miR5021
all_HMJB4WI02JXIFP~~[miR5493]	5' TAGGTACGCGCAGCTCGAGTCTAACTAGAGC 3' all_HMJB4WI02JXIFP	all_HMJB4WI02JXIFP:1:259:+	225	46	4
	|o|||x||o||||o|o|x|
	3' ------GTGCGGCGGGCTCGGGTCG------ 5' miR5493
all_HMJB4WI02JXIFP~~[miR5493]	5' AGGTACGCGCAGCTCGAGTCTAACTAGAGCA 3' all_HMJB4WI02JXIFP	all_HMJB4WI02JXIFP:1:259:+	226	36	4
	|o|||x||o||||o|o|x|
	3' -----GTGCGGCGGGCTCGGGTCG------- 5' miR5493
all_HMJB4WI02JXIFP~~[miR5493]	5' TACGCGCAGCTCGAGTCTAACTAGAGCAGAG 3' all_HMJB4WI02JXIFP	all_HMJB4WI02JXIFP:1:259:+	229	29	4
	|o|||x||o||||o|o|x|
	3' --GTGCGGCGGGCTCGGGTCG---------- 5' miR5493
all_HMJB4WI02JXIFP~~[miR5493]	5' GTAGGTACGCGCAGCTCGAGTCTAACTAGAG 3' all_HMJB4WI02JXIFP	all_HMJB4WI02JXIFP:1:259:+	224	23	4
	|o|||x||o||||o|o|x|
	3' -------GTGCGGCGGGCTCGGGTCG----- 5' miR5493
all_HMJB4WI01C83ZB~~[miR2089]	5' CTTTATTGGGATGTACTATTAAACCAAAATT 3' all_HMJB4WI01C83ZB	all_HMJB4WI01C83ZB:1:151:+	71	459	4
	|||o||||x|||||xxo|
	3' -------------ATGGTAATGTGGTTAGGA 5' miR2089
all_HMK61HD02JCQTX~~[miR5493]	5' GTGGTACGCGCAGCTCGAGTCTAACTAGAGC 3' all_HMK61HD02JCQTX	all_HMK61HD02JCQTX:1:93:+	44	46	4
	|o|||x||o||||o|o|x|
	3' ------GTGCGGCGGGCTCGGGTCG------ 5' miR5493
all_HMK61HD02JCQTX~~[miR5493]	5' TGGTACGCGCAGCTCGAGTCTAACTAGAGCA 3' all_HMK61HD02JCQTX	all_HMK61HD02JCQTX:1:93:+	45	36	4
	|o|||x||o||||o|o|x|
	3' -----GTGCGGCGGGCTCGGGTCG------- 5' miR5493
all_HMK61HD02JCQTX~~[miR5493]	5' TACGCGCAGCTCGAGTCTAACTAGAGCAGAG 3' all_HMK61HD02JCQTX	all_HMK61HD02JCQTX:1:93:+	48	29	4
	|o|||x||o||||o|o|x|
	3' --GTGCGGCGGGCTCGGGTCG---------- 5' miR5493
all_HMK61HD02JCQTX~~[miR5493]	5' TGTGGTACGCGCAGCTCGAGTCTAACTAGAG 3' all_HMK61HD02JCQTX	all_HMK61HD02JCQTX:1:93:+	43	23	4
	|o|||x||o||||o|o|x|
	3' -------GTGCGGCGGGCTCGGGTCG----- 5' miR5493
all_HMJB4WI01DBPGI~~[miR2089]	5' GGGATGTACTATTAAACCAAAATTGGGATTA 3' all_HMJB4WI01DBPGI	all_HMJB4WI01DBPGI:1:423:+	72	1243	4
	|||o||||x|||||xxo|
	3' ------ATGGTAATGTGGTTAGGA------- 5' miR2089
all_HMJB4WI01DBPGI~~[miR2089]	5' CTTTATTGGGATGTACTATTAAACCAAAATT 3' all_HMJB4WI01DBPGI	all_HMJB4WI01DBPGI:1:423:+	65	459	4
	|||o||||x|||||xxo|
	3' -------------ATGGTAATGTGGTTAGGA 5' miR2089
all_HMJB4WI01DBPGI~~[miR2089]	5' GGATGTACTATTAAACCAAAATTGGGATTAT 3' all_HMJB4WI01DBPGI	all_HMJB4WI01DBPGI:1:423:+	73	344	4
	|||o||||x|||||xxo|
	3' -----ATGGTAATGTGGTTAGGA-------- 5' miR2089
all_HMJB4WI01DBPGI~~[miR2089]	5' TGGGATGTACTATTAAACCAAAATTGGGATT 3' all_HMJB4WI01DBPGI	all_HMJB4WI01DBPGI:1:423:+	71	315	4
	|||o||||x|||||xxo|
	3' -------ATGGTAATGTGGTTAGGA------ 5' miR2089
all_HMK61HD02F3U5S~~[miR2089]	5' ACAAAGGACGATGCTATCACATCGAGCCTGT 3' all_HMK61HD02F3U5S	all_HMK61HD02F3U5S:1:239:+	51	70	4
	|o|o||x|||o|o|x|||
	3' -----------ATGGTAATGTGGTTAGGA-- 5' miR2089
all_isotig06675~~[miR5174]	5' AAAAAAGACAAATATTTAGGAACGGAGGGAG 3' all_isotig06675	all_isotig06675:1:689:+	151	41	4
	|x||xx|||||x|||||||||
	3' ------CAGTAGATAAAACCTTGCCTC---- 5' miR5174
all_HMJB4WI01A8X1H~~[miR2089]	5' CCGGGGTACTATTAAACCAAAATTGGGATTA 3' all_HMJB4WI01A8X1H	all_HMJB4WI01A8X1H:1:215:+	27	1243	4
	|||o||||x|||||xxo|
	3' ------ATGGTAATGTGGTTAGGA------- 5' miR2089
all_HMJB4WI01A8X1H~~[miR2089]	5' ATTACGGCCGGGGTACTATTAAACCAAAATT 3' all_HMJB4WI01A8X1H	all_HMJB4WI01A8X1H:1:215:+	20	459	4
	|||o||||x|||||xxo|
	3' -------------ATGGTAATGTGGTTAGGA 5' miR2089
all_HMJB4WI01A8X1H~~[miR2089]	5' CGGGGTACTATTAAACCAAAATTGGGATTAT 3' all_HMJB4WI01A8X1H	all_HMJB4WI01A8X1H:1:215:+	28	344	4
	|||o||||x|||||xxo|
	3' -----ATGGTAATGTGGTTAGGA-------- 5' miR2089
all_HMJB4WI01A8X1H~~[miR2089]	5' GCCGGGGTACTATTAAACCAAAATTGGGATT 3' all_HMJB4WI01A8X1H	all_HMJB4WI01A8X1H:1:215:+	26	315	4
	|||o||||x|||||xxo|
	3' -------ATGGTAATGTGGTTAGGA------ 5' miR2089
all_HMJB4WI01A8X1H~~[miR2089]	5' GGGGTACTATTAAACCAAAATTGGGATTATC 3' all_HMJB4WI01A8X1H	all_HMJB4WI01A8X1H:1:215:+	29	212	4
	|||o||||x|||||xxo|
	3' ----ATGGTAATGTGGTTAGGA--------- 5' miR2089
all_HMJB4WI01A8X1H~~[miR2089]	5' GGCCGGGGTACTATTAAACCAAAATTGGGAT 3' all_HMJB4WI01A8X1H	all_HMJB4WI01A8X1H:1:215:+	25	125	4
	|||o||||x|||||xxo|
	3' --------ATGGTAATGTGGTTAGGA----- 5' miR2089
all_isotig10601~~[miR1130]	5' CTACAAGACTTATATTTAGGAACGGAGGGAG 3' all_isotig10601	all_isotig10601:1:576:+	224	41	3
	x|x||||o||||||||||o|||||
	3' -----GCAGAATGTAAATCCTTGTCTCCC-- 5' miR1130
all_isotig10601~~[miR5174]	5' CTACAAGACTTATATTTAGGAACGGAGGGAG 3' all_isotig10601	all_isotig10601:1:576:+	224	41	4
	|x|x|x|||||x|||||||||
	3' ------CAGTAGATAAAACCTTGCCTC---- 5' miR5174
all_HMJB4WI02GTX4W~~[miR2087]	5' GTNTCGTGCTGTCGGTATCTTTTTCACTCAG 3' all_HMJB4WI02GTX4W	all_HMJB4WI02GTX4W:1:384:+	353	707	4
	|||x|o||||xo|||o|o
	3' ------ACGTCGGCCAAGGAAGAG------- 5' miR2087
all_HMJB4WI02GTX4W~~[miR2087]	5' AGTNTCGTGCTGTCGGTATCTTTTTCACTCA 3' all_HMJB4WI02GTX4W	all_HMJB4WI02GTX4W:1:384:+	352	312	4
	|||x|o||||xo|||o|o
	3' -------ACGTCGGCCAAGGAAGAG------ 5' miR2087
all_HMK61HD02G1LW2~~[miR2089]	5' GGGATGTACTATTAAACCAAAATTGGGATTA 3' all_HMK61HD02G1LW2	all_HMK61HD02G1LW2:1:320:+	109	1243	4
	|||o||||x|||||xxo|
	3' ------ATGGTAATGTGGTTAGGA------- 5' miR2089
all_HMK61HD02G1LW2~~[miR2089]	5' CTTTATTGGGATGTACTATTAAACCAAAATT 3' all_HMK61HD02G1LW2	all_HMK61HD02G1LW2:1:320:+	102	459	4
	|||o||||x|||||xxo|
	3' -------------ATGGTAATGTGGTTAGGA 5' miR2089
all_HMK61HD02G1LW2~~[miR2089]	5' GGATGTACTATTAAACCAAAATTGGGATTAT 3' all_HMK61HD02G1LW2	all_HMK61HD02G1LW2:1:320:+	110	344	4
	|||o||||x|||||xxo|
	3' -----ATGGTAATGTGGTTAGGA-------- 5' miR2089
all_HMK61HD02G1LW2~~[miR2089]	5' TGGGATGTACTATTAAACCAAAATTGGGATT 3' all_HMK61HD02G1LW2	all_HMK61HD02G1LW2:1:320:+	108	315	4
	|||o||||x|||||xxo|
	3' -------ATGGTAATGTGGTTAGGA------ 5' miR2089
all_HMK61HD02G1LW2~~[miR2089]	5' GATGTACTATTAAACCAAAATTGGGATTATC 3' all_HMK61HD02G1LW2	all_HMK61HD02G1LW2:1:320:+	111	212	4
	|||o||||x|||||xxo|
	3' ----ATGGTAATGTGGTTAGGA--------- 5' miR2089
all_HMJB4WI01EFJ9P~~[wild-m0368_3p]	5' AACGTAAACTCACAACCATTTATGCGCTGGA 3' all_HMJB4WI01EFJ9P	all_HMJB4WI01EFJ9P:1:409:+	78	154	4
	||ox||x|||||o|x||||||
	3' -------TGGCTGCTGGTAGAGACGCGA--- 5' wild-m0368_3p
all_HMJB4WI01EFJ9P~~[wild-m0368_3p]	5' ACGTAAACTCACAACCATTTATGCGCTGGAG 3' all_HMJB4WI01EFJ9P	all_HMJB4WI01EFJ9P:1:409:+	79	137	4
	||ox||x|||||o|x||||||
	3' ------TGGCTGCTGGTAGAGACGCGA---- 5' wild-m0368_3p
all_HMJB4WI01EFJ9P~~[wild-m0368_3p]	5' ACTCACAACCATTTATGCGCTGGAGAGACCG 3' all_HMJB4WI01EFJ9P	all_HMJB4WI01EFJ9P:1:409:+	85	114	4
	||ox||x|||||o|x||||||
	3' TGGCTGCTGGTAGAGACGCGA---------- 5' wild-m0368_3p
all_HMK61HD01EXAQ8~~[miR2089]	5' CTTTGTAACGATGCTATCACATCGAGCCTGT 3' all_HMK61HD01EXAQ8	all_HMK61HD01EXAQ8:1:401:+	313	70	4
	|o|o||x|||o|o|x|||
	3' -----------ATGGTAATGTGGTTAGGA-- 5' miR2089
all_HMK61HD01EXAQ8~~[miR2089]	5' CCTTTGTAACGATGCTATCACATCGAGCCTG 3' all_HMK61HD01EXAQ8	all_HMK61HD01EXAQ8:1:401:+	312	37	4
	|o|o||x|||o|o|x|||
	3' ------------ATGGTAATGTGGTTAGGA- 5' miR2089
all_HMK61HD01EXAQ8~~[miR2089]	5' GTAACGATGCTATCACATCGAGCCTGTTGCT 3' all_HMK61HD01EXAQ8	all_HMK61HD01EXAQ8:1:401:+	317	31	4
	|o|o||x|||o|o|x|||
	3' -------ATGGTAATGTGGTTAGGA------ 5' miR2089
all_HMK61HD01EXAQ8~~[miR2089]	5' TTTGTAACGATGCTATCACATCGAGCCTGTT 3' all_HMK61HD01EXAQ8	all_HMK61HD01EXAQ8:1:401:+	314	28	4
	|o|o||x|||o|o|x|||
	3' ----------ATGGTAATGTGGTTAGGA--- 5' miR2089
all_HMK61HD01EXAQ8~~[miR2089]	5' ATGCTATCACATCGAGCCTGTTGCTGGGGAA 3' all_HMK61HD01EXAQ8	all_HMK61HD01EXAQ8:1:401:+	323	23	4
	|o|o||x|||o|o|x|||
	3' -ATGGTAATGTGGTTAGGA------------ 5' miR2089
all_HMK61HD01EXAQ8~~[miR2089]	5' TGTAACGATGCTATCACATCGAGCCTGTTGC 3' all_HMK61HD01EXAQ8	all_HMK61HD01EXAQ8:1:401:+	316	21	4
	|o|o||x|||o|o|x|||
	3' --------ATGGTAATGTGGTTAGGA----- 5' miR2089
all_isotig03299~~[miR5049]	5' CATCAATTTCTCAGACAAGTATTTTCGGACG 3' all_isotig03299	all_isotig03299:1:986:+	689	56	3
	o|o|x||||||||||||x|||
	3' --------GGGGGCTGTTCATAAAATCCT-- 5' miR5049
all_HMJB4WI02I85QK~~[miR2089]	5' GGGATGTACTATTAAACCAAAATTGGGATTA 3' all_HMJB4WI02I85QK	all_HMJB4WI02I85QK:1:410:+	128	1243	4
	|||o||||x|||||xxo|
	3' ------ATGGTAATGTGGTTAGGA------- 5' miR2089
all_HMJB4WI02I85QK~~[miR2089]	5' CTTTATTGGGATGTACTATTAAACCAAAATT 3' all_HMJB4WI02I85QK	all_HMJB4WI02I85QK:1:410:+	121	459	4
	|||o||||x|||||xxo|
	3' -------------ATGGTAATGTGGTTAGGA 5' miR2089
all_HMJB4WI02I85QK~~[miR2089]	5' GGATGTACTATTAAACCAAAATTGGGATTAT 3' all_HMJB4WI02I85QK	all_HMJB4WI02I85QK:1:410:+	129	344	4
	|||o||||x|||||xxo|
	3' -----ATGGTAATGTGGTTAGGA-------- 5' miR2089
all_HMJB4WI02I85QK~~[miR2089]	5' TGGGATGTACTATTAAACCAAAATTGGGATT 3' all_HMJB4WI02I85QK	all_HMJB4WI02I85QK:1:410:+	127	315	4
	|||o||||x|||||xxo|
	3' -------ATGGTAATGTGGTTAGGA------ 5' miR2089
all_HMJB4WI02I85QK~~[miR2089]	5' GATGTACTATTAAACCAAAATTGGGATTATC 3' all_HMJB4WI02I85QK	all_HMJB4WI02I85QK:1:410:+	130	212	4
	|||o||||x|||||xxo|
	3' ----ATGGTAATGTGGTTAGGA--------- 5' miR2089
all_HMK61HD02IEPBZ~~[miR2089]	5' TTTATTGGGGATGTACTATTAAACCAAAATT 3' all_HMK61HD02IEPBZ	all_HMK61HD02IEPBZ:1:158:+	138	456	4
	|||o||||x|||||xxo|
	3' -------------ATGGTAATGTGGTTAGGA 5' miR2089
all_HMJB4WI01CJUYV~~[miR2089]	5' GGGATGTACTATTAAACCAAAATTGGGATTA 3' all_HMJB4WI01CJUYV	all_HMJB4WI01CJUYV:1:538:+	253	1243	4
	|||o||||x|||||xxo|
	3' ------ATGGTAATGTGGTTAGGA------- 5' miR2089
all_HMJB4WI01CJUYV~~[miR2089]	5' TTTATTTGGGATGTACTATTAAACCAAAATT 3' all_HMJB4WI01CJUYV	all_HMJB4WI01CJUYV:1:538:+	246	459	4
	|||o||||x|||||xxo|
	3' -------------ATGGTAATGTGGTTAGGA 5' miR2089
all_HMJB4WI01CJUYV~~[miR2089]	5' GGATGTACTATTAAACCAAAATTGGGATTAT 3' all_HMJB4WI01CJUYV	all_HMJB4WI01CJUYV:1:538:+	254	344	4
	|||o||||x|||||xxo|
	3' -----ATGGTAATGTGGTTAGGA-------- 5' miR2089
all_HMJB4WI01CJUYV~~[miR2089]	5' TGGGATGTACTATTAAACCAAAATTGGGATT 3' all_HMJB4WI01CJUYV	all_HMJB4WI01CJUYV:1:538:+	252	315	4
	|||o||||x|||||xxo|
	3' -------ATGGTAATGTGGTTAGGA------ 5' miR2089
all_HMJB4WI01CJUYV~~[miR2089]	5' GATGTACTATTAAACCAAAATTGGGATTATC 3' all_HMJB4WI01CJUYV	all_HMJB4WI01CJUYV:1:538:+	255	212	4
	|||o||||x|||||xxo|
	3' ----ATGGTAATGTGGTTAGGA--------- 5' miR2089
all_HMJB4WI02HF3QY~~[miR2089]	5' GGGATGTACTATTAAACCAAAATTGGGATTA 3' all_HMJB4WI02HF3QY	all_HMJB4WI02HF3QY:1:501:+	150	1243	4
	|||o||||x|||||xxo|
	3' ------ATGGTAATGTGGTTAGGA------- 5' miR2089
all_HMJB4WI02JN9EC~~[wild-m0368_3p]	5' AAACGTAAACTCACAACCATTTATGCGCTGG 3' all_HMJB4WI02JN9EC	all_HMJB4WI02JN9EC:1:103:+	24	48	4
	||ox||x|||||o|x||||||
	3' --------TGGCTGCTGGTAGAGACGCGA-- 5' wild-m0368_3p
all_HMJB4WI02JN9EC~~[wild-m0368_3p]	5' TGAAACGTAAACTCACAACCATTTATGCGCT 3' all_HMJB4WI02JN9EC	all_HMJB4WI02JN9EC:1:103:+	22	46	4
	||ox||x|||||o|x||||||
	3' ----------TGGCTGCTGGTAGAGACGCGA 5' wild-m0368_3p
all_HMJB4WI02JN9EC~~[wild-m0368_3p]	5' GAAACGTAAACTCACAACCATTTATGCGCTG 3' all_HMJB4WI02JN9EC	all_HMJB4WI02JN9EC:1:103:+	23	46	4
	||ox||x|||||o|x||||||
	3' ---------TGGCTGCTGGTAGAGACGCGA- 5' wild-m0368_3p
all_HMJB4WI02HX8EG~~[wild-m0368_3p]	5' AACGTAAACTCACAACCATTTATGCGCTGGA 3' all_HMJB4WI02HX8EG	all_HMJB4WI02HX8EG:1:343:+	30	154	4
	||ox||x|||||o|x||||||
	3' -------TGGCTGCTGGTAGAGACGCGA--- 5' wild-m0368_3p
all_HMJB4WI01EYZ18~~[miR5264]	5' ATAATGCCAGCTCGTGACCGAAATCTTTGGG 3' all_HMJB4WI01EYZ18	all_HMJB4WI01EYZ18:1:354:+	188	1684	4
	|||||||ox||x|||x|o|
	3' --TTACGGTTCAGGACTAGTT---------- 5' miR5264
all_HMJB4WI01EYZ18~~[miR5264]	5' AATGCCAGCTCGTGACCGAAATCTTTGGGGA 3' all_HMJB4WI01EYZ18	all_HMJB4WI01EYZ18:1:354:+	190	1653	4
	|||||||ox||x|||x|o|
	3' TTACGGTTCAGGACTAGTT------------ 5' miR5264
all_HMJB4WI01EYZ18~~[miR5264]	5' TAATGCCAGCTCGTGACCGAAATCTTTGGGG 3' all_HMJB4WI01EYZ18	all_HMJB4WI01EYZ18:1:354:+	189	1325	4
	|||||||ox||x|||x|o|
	3' -TTACGGTTCAGGACTAGTT----------- 5' miR5264
all_isotig04759~~[wild-m0044_5p]	5' TTTCAGTATATTTCCGGAAGATTCTTTTATT 3' all_isotig04759	all_isotig04759:1:812:+	319	50	4
	|x||o||||x|||o|||||||x
	3' --ATTCGTATATAGGTCTTCTAAT------- 5' wild-m0044_5p
all_isotig03520~~[miR5386]	5' TGGATCCGGAAGTGCGGCTACAGGGACCTCA 3' all_isotig03520	all_isotig03520:1:949:+	258	39	4
	x||o|||||x||xo||||
	3' ---------GTCGCGCCGCTGCTCCTG---- 5' miR5386
all_HMK61HD01CA3FT~~[miR5264]	5' TGGGAGCACCAAGACCTGATCGAGCAGCTGA 3' all_HMK61HD01CA3FT	all_HMK61HD01CA3FT:1:500:+	136	27	4
	|oxx|||||x|||||||o|
	3' ----TTACGGTTCAGGACTAGTT-------- 5' miR5264
all_isotig12348~~[miR1436]	5' TAAGATCTACTCCCTCCGTTCCAAAATAGAT 3' all_isotig12348	all_isotig12348:1:539:+	114	201	2.5
	|||||||||||o|||x||||x
	3' --------TGAGGGAGGCAGGGTATTATA-- 5' miR1436
all_isotig12348~~[miR5205]	5' TAAGATCTACTCCCTCCGTTCCAAAATAGAT 3' all_isotig12348	all_isotig12348:1:539:+	114	201	2.5
	||||||||||o|||x||||x|
	3' ---------GAGGGAGGCAGGGTATTATAT- 5' miR5205
[truncated: 990 more rows]

## Sheet: PairFinder-mutant
Table S3b. miRNA targets confirmed by degradome sequencing (mutant).
miRNA-mRNA pairs	miRNA-mRNA alignments	mRNA_loc	csite	csite_count	score
all_HMJB4WI01COGNC~~[mutant-m0587_3p]	5' AACGTAAACTCACAACCATTTATGCGCTGGA 3' all_HMJB4WI01COGNC	all_HMJB4WI01COGNC:1:164:+	62	193	4
	||ox||x|||||o|x||||||
	3' -------TGGCTGCTGGTAGAGACGCGA--- 5' mutant-m0587_3p
all_HMJB4WI01COGNC~~[mutant-m0587_3p]	5' ACGTAAACTCACAACCATTTATGCGCTGGAG 3' all_HMJB4WI01COGNC	all_HMJB4WI01COGNC:1:164:+	63	147	4
	||ox||x|||||o|x||||||
	3' ------TGGCTGCTGGTAGAGACGCGA---- 5' mutant-m0587_3p
all_isotig05765~~[miR5015]	5' ATATTGCTTCAGCAGCAGCAGCAGCAGCAGC 3' all_isotig05765	all_isotig05765:1:744:+	163	30	3.5
	x||o||o||o||o||o|||||
	3' --------TGTTGTTGTTGTTGTTGTCGT-- 5' miR5015
all_HMJB4WI01EKZ0Y~~[miR5021]	5' CCTTTCTTTTCTTGTTCTTCTTTTTTCTTTC 3' all_HMJB4WI01EKZ0Y	all_HMJB4WI01EKZ0Y:1:237:+	92	25	4
	||ox|o|||||x||||||||x|
	3' --AAGAAGAAGAAGAAGAAGAATA------- 5' miR5021
all_HMJB4WI01EKZ0Y~~[miR5021]	5' CTTTCTTTTCTTGTTCTTCTTTTTTCTTTCT 3' all_HMJB4WI01EKZ0Y	all_HMJB4WI01EKZ0Y:1:237:+	93	22	4
	||ox|o|||||x||||||||x|
	3' -AAGAAGAAGAAGAAGAAGAATA-------- 5' miR5021
all_HMJB4WI01DYP1I~~[miR164]	5' GAGCGCGTGCCCTTCCTCTTCACCGTCAAGC 3' all_HMJB4WI01DYP1I	all_HMJB4WI01DYP1I:1:491:+	95	33	4
	x||o||||||||x|x|||o||
	3' -ACGTGCACGGGACGAAGAGGT--------- 5' miR164
all_HMK61HD01A6SA7~~[miR821]	5' GCAAATACTACTTTTGGCTCATTATTGCCGC 3' all_HMK61HD01A6SA7	all_HMK61HD01A6SA7:1:312:+	212	254	4
	|o||||||o|x||||xx||
	3' -------GGTGAAAATCAAGTATAAA----- 5' miR821
all_HMJB4WI01CJC06~~[mutant-m0587_3p]	5' ACGTAAAACTCACAACCATTTATGCGCTGGA 3' all_HMJB4WI01CJC06	all_HMJB4WI01CJC06:1:233:+	118	193	4
	||ox||x|||||o|x||||||
	3' -------TGGCTGCTGGTAGAGACGCGA--- 5' mutant-m0587_3p
all_isotig04796~~[miR5015]	5' AAACTTAGCCAATAACAACAACAACAACAAC 3' all_isotig04796	all_isotig04796:1:809:+	197	588	2.5
	x|||o|||||||||||||x||
	3' --------TGTTGTTGTTGTTGTTGTCGT-- 5' miR5015
all_isotig04796~~[miR5565]	5' AAACTTAGCCAATAACAACAACAACAACAAC 3' all_isotig04796	all_isotig04796:1:809:+	197	588	3.5
	x||x|o||||||x||||||
	3' -------GGGCTGTTGTTGGTGTTGT----- 5' miR5565
all_isotig04796~~[miR5015]	5' GAAACTTAGCCAATAACAACAACAACAACAA 3' all_isotig04796	all_isotig04796:1:809:+	196	58	2.5
	x|||o|||||||||||||x||
	3' ---------TGTTGTTGTTGTTGTTGTCGT- 5' miR5015
all_isotig04796~~[miR5565]	5' GAAACTTAGCCAATAACAACAACAACAACAA 3' all_isotig04796	all_isotig04796:1:809:+	196	58	3.5
	x||x|o||||||x||||||
	3' --------GGGCTGTTGTTGGTGTTGT---- 5' miR5565
all_HMK61HD01AM223~~[mutant-m0518_3p]	5' CAGCATTCCGAGTAAGTCCTCAGCCTGGGGT 3' all_HMK61HD01AM223	all_HMK61HD01AM223:1:137:+	89	99	2.5
	|||x|o|||||||||||x|||
	3' -------GGCACGTTCAGGAGTCGCACC--- 5' mutant-m0518_3p
all_HMK61HD01AM223~~[mutant-m0518_3p]	5' ATTCCGAGTAAGTCCTCAGCCTGGGGTTCCG 3' all_HMK61HD01AM223	all_HMK61HD01AM223:1:137:+	93	41	2.5
	|||x|o|||||||||||x|||
	3' ---GGCACGTTCAGGAGTCGCACC------- 5' mutant-m0518_3p
all_HMK61HD01AF9PK~~[miR5048]	5' CTTGGATCTGAAACCCGCCAATATACTGCTC 3' all_HMK61HD01AF9PK	all_HMK61HD01AF9PK:1:500:+	346	168	4
	||o||o||x|||||x||x|||
	3' -AATCTGGAGTTTGGACGTTTA--------- 5' miR5048
all_isotig10973~~[miR2592]	5' CCTCATTATATCTTCCTCAAAACAGCCACCA 3' all_isotig10973	all_isotig10973:1:560:+	217	24	1.5
	||o|||||||||||||||||x
	3' --------ATGGAAGGAGTTTTGTCGGTA-- 5' miR2592
all_isotig09955~~[miR5021]	5' CTTGCTTTTCTTCTTCTTCTTCTTCTTCTTC 3' all_isotig09955	all_isotig09955:1:592:+	469	1287	1
	||||||||||||||||||||x|
	3' -------AAGAAGAAGAAGAAGAAGAATA-- 5' miR5021
all_isotig09955~~[miR831]	5' CTTGCTTTTCTTCTTCTTCTTCTTCTTCTTC 3' all_isotig09955	all_isotig09955:1:592:+	469	1287	2.5
	|oo|||||||||||x||o||||||
	3' -----AGGAGAAGAAGAAGCAGGAGAAGA-- 5' miR831
all_isotig09955~~[miR5021]	5' GTACTTGCTTTTCTTCTTCTTCTTCTTCTTC 3' all_isotig09955	all_isotig09955:1:592:+	466	1287	2.5
	x|o|||||||||||||||||x|
	3' -------AAGAAGAAGAAGAAGAAGAATA-- 5' miR5021
all_isotig09955~~[miR831]	5' GTACTTGCTTTTCTTCTTCTTCTTCTTCTTC 3' all_isotig09955	all_isotig09955:1:592:+	466	1287	3
	|x||o|||||||||x||o||||||
	3' -----AGGAGAAGAAGAAGCAGGAGAAGA-- 5' miR831
all_isotig09955~~[miR5021]	5' AATGTACTTGCTTTTCTTCTTCTTCTTCTTC 3' all_isotig09955	all_isotig09955:1:592:+	463	1287	3.5
	||xx|o||||||||||||||x|
	3' -------AAGAAGAAGAAGAAGAAGAATA-- 5' miR5021
all_isotig09955~~[miR5021]	5' GCTTTTCTTCTTCTTCTTCTTCTTCTTCTTC 3' all_isotig09955	all_isotig09955:1:592:+	472	1287	1
	||||||||||||||||||||x|
	3' ----AAGAAGAAGAAGAAGAAGAATA----- 5' miR5021
all_isotig09955~~[miR831]	5' GCTTTTCTTCTTCTTCTTCTTCTTCTTCTTC 3' all_isotig09955	all_isotig09955:1:592:+	472	1287	2
	||o|||||||||||x||o||||||
	3' -----AGGAGAAGAAGAAGCAGGAGAAGA-- 5' miR831
all_isotig09955~~[miR5021]	5' TTTCTTCTTCTTCTTCTTCTTCTTCTTCTTC 3' all_isotig09955	all_isotig09955:1:592:+	475	611	1
	||||||||||||||||||||x|
	3' -AAGAAGAAGAAGAAGAAGAATA-------- 5' miR5021
all_isotig09955~~[miR831]	5' TTTCTTCTTCTTCTTCTTCTTCTTCTTCTTC 3' all_isotig09955	all_isotig09955:1:592:+	475	611	2
	||o|||||||||||x||o||||||
	3' --AGGAGAAGAAGAAGCAGGAGAAGA----- 5' miR831
all_isotig09955~~[miR5021]	5' TTGCTTTTCTTCTTCTTCTTCTTCTTCTTCT 3' all_isotig09955	all_isotig09955:1:592:+	470	201	1
	||||||||||||||||||||x|
	3' ------AAGAAGAAGAAGAAGAAGAATA--- 5' miR5021
all_isotig09955~~[miR831]	5' TTGCTTTTCTTCTTCTTCTTCTTCTTCTTCT 3' all_isotig09955	all_isotig09955:1:592:+	470	201	2
	||o|||||||||||x||o||||||
	3' -------AGGAGAAGAAGAAGCAGGAGAAGA 5' miR831
all_isotig09955~~[miR5021]	5' ATGTACTTGCTTTTCTTCTTCTTCTTCTTCT 3' all_isotig09955	all_isotig09955:1:592:+	464	201	2.5
	x|o|||||||||||||||||x|
	3' ---------AAGAAGAAGAAGAAGAAGAATA 5' miR5021
all_isotig09955~~[miR831]	5' ATGTACTTGCTTTTCTTCTTCTTCTTCTTCT 3' all_isotig09955	all_isotig09955:1:592:+	464	201	3
	|x||o|||||||||x||o||||||
	3' -------AGGAGAAGAAGAAGCAGGAGAAGA 5' miR831
all_isotig09955~~[miR5021]	5' TACTTGCTTTTCTTCTTCTTCTTCTTCTTCT 3' all_isotig09955	all_isotig09955:1:592:+	467	201	1
	||||||||||||||||||||x|
	3' ---------AAGAAGAAGAAGAAGAAGAATA 5' miR5021
all_isotig09955~~[miR831]	5' TACTTGCTTTTCTTCTTCTTCTTCTTCTTCT 3' all_isotig09955	all_isotig09955:1:592:+	467	201	2.5
	|oo|||||||||||x||o||||||
	3' -------AGGAGAAGAAGAAGCAGGAGAAGA 5' miR831
all_isotig09955~~[miR5021]	5' CTTTTCTTCTTCTTCTTCTTCTTCTTCTTCT 3' all_isotig09955	all_isotig09955:1:592:+	473	201	1
	||||||||||||||||||||x|
	3' ---AAGAAGAAGAAGAAGAAGAATA------ 5' miR5021
all_isotig09955~~[miR831]	5' CTTTTCTTCTTCTTCTTCTTCTTCTTCTTCT 3' all_isotig09955	all_isotig09955:1:592:+	473	201	2
	||o|||||||||||x||o||||||
	3' ----AGGAGAAGAAGAAGCAGGAGAAGA--- 5' miR831
all_isotig09955~~[miR5021]	5' ACTTGCTTTTCTTCTTCTTCTTCTTCTTCTT 3' all_isotig09955	all_isotig09955:1:592:+	468	95	1
	||||||||||||||||||||x|
	3' --------AAGAAGAAGAAGAAGAAGAATA- 5' miR5021
all_isotig09955~~[miR831]	5' ACTTGCTTTTCTTCTTCTTCTTCTTCTTCTT 3' all_isotig09955	all_isotig09955:1:592:+	468	95	2.5
	|oo|||||||||||x||o||||||
	3' ------AGGAGAAGAAGAAGCAGGAGAAGA- 5' miR831
all_isotig09955~~[miR5021]	5' TTTTCTTCTTCTTCTTCTTCTTCTTCTTCTT 3' all_isotig09955	all_isotig09955:1:592:+	474	95	1
	||||||||||||||||||||x|
	3' --AAGAAGAAGAAGAAGAAGAATA------- 5' miR5021
all_isotig09955~~[miR831]	5' TTTTCTTCTTCTTCTTCTTCTTCTTCTTCTT 3' all_isotig09955	all_isotig09955:1:592:+	474	95	2
	||o|||||||||||x||o||||||
	3' ---AGGAGAAGAAGAAGCAGGAGAAGA---- 5' miR831
all_isotig09955~~[miR5021]	5' TGCTTTTCTTCTTCTTCTTCTTCTTCTTCTT 3' all_isotig09955	all_isotig09955:1:592:+	471	95	1
	||||||||||||||||||||x|
	3' -----AAGAAGAAGAAGAAGAAGAATA---- 5' miR5021
all_isotig09955~~[miR831]	5' TGCTTTTCTTCTTCTTCTTCTTCTTCTTCTT 3' all_isotig09955	all_isotig09955:1:592:+	471	95	2
	||o|||||||||||x||o||||||
	3' ------AGGAGAAGAAGAAGCAGGAGAAGA- 5' miR831
all_HMJB4WI02JL2MX~~[mutant-m0587_3p]	5' ACTCACAACCATTTATGCGCTGGAGAGACCG 3' all_HMJB4WI02JL2MX	all_HMJB4WI02JL2MX:1:199:+	82	237	4
	||ox||x|||||o|x||||||
	3' TGGCTGCTGGTAGAGACGCGA---------- 5' mutant-m0587_3p
all_HMJB4WI02JL2MX~~[mutant-m0587_3p]	5' CGTTAAAACTCACAACCATTTATGCGCTGGA 3' all_HMJB4WI02JL2MX	all_HMJB4WI02JL2MX:1:199:+	75	193	4
	||ox||x|||||o|x||||||
	3' -------TGGCTGCTGGTAGAGACGCGA--- 5' mutant-m0587_3p
all_HMJB4WI02JL2MX~~[mutant-m0587_3p]	5' GTTAAAACTCACAACCATTTATGCGCTGGAG 3' all_HMJB4WI02JL2MX	all_HMJB4WI02JL2MX:1:199:+	76	147	4
	||ox||x|||||o|x||||||
	3' ------TGGCTGCTGGTAGAGACGCGA---- 5' mutant-m0587_3p
all_HMJB4WI02JL2MX~~[mutant-m0587_3p]	5' TTAAAACTCACAACCATTTATGCGCTGGAGA 3' all_HMJB4WI02JL2MX	all_HMJB4WI02JL2MX:1:199:+	77	89	4
	||ox||x|||||o|x||||||
	3' -----TGGCTGCTGGTAGAGACGCGA----- 5' mutant-m0587_3p
all_HMJB4WI02JL2MX~~[mutant-m0587_3p]	5' TAAAACTCACAACCATTTATGCGCTGGAGAG 3' all_HMJB4WI02JL2MX	all_HMJB4WI02JL2MX:1:199:+	78	75	4
	||ox||x|||||o|x||||||
	3' ----TGGCTGCTGGTAGAGACGCGA------ 5' mutant-m0587_3p
all_HMJB4WI02JL2MX~~[mutant-m0587_3p]	5' ACGTTAAAACTCACAACCATTTATGCGCTGG 3' all_HMJB4WI02JL2MX	all_HMJB4WI02JL2MX:1:199:+	74	72	4
	||ox||x|||||o|x||||||
	3' --------TGGCTGCTGGTAGAGACGCGA-- 5' mutant-m0587_3p
all_HMJB4WI02JL2MX~~[mutant-m0587_3p]	5' AAAACTCACAACCATTTATGCGCTGGAGAGA 3' all_HMJB4WI02JL2MX	all_HMJB4WI02JL2MX:1:199:+	79	66	4
	||ox||x|||||o|x||||||
	3' ---TGGCTGCTGGTAGAGACGCGA------- 5' mutant-m0587_3p
all_HMK61HD02FDVGG~~[mutant-m0518_3p]	5' CAGCATTCCGAGTAAGTCCTCAGCCTGGGGT 3' all_HMK61HD02FDVGG	all_HMK61HD02FDVGG:1:360:+	219	99	2.5
	|||x|o|||||||||||x|||
	3' -------GGCACGTTCAGGAGTCGCACC--- 5' mutant-m0518_3p
all_isotig10382~~[miR5144]	5' GGGGCTCTTCTTCTCCAGCATCGGCGAGGAG 3' all_isotig10382	all_isotig10382:1:575:+	199	33	4
	x||||||x|||||x|oo||||
	3' -------CAGAAGAAGTCGTCGTTGCTC--- 5' miR5144
all_isotig10382~~[miR5144]	5' GGGCTCTTCTTCTCCAGCATCGGCGAGGAGC 3' all_isotig10382	all_isotig10382:1:575:+	200	29	4
	x||||||x|||||x|oo||||
	3' ------CAGAAGAAGTCGTCGTTGCTC---- 5' miR5144
all_HMJB4WI01BNM2M~~[mutant-m0587_3p]	5' AAACGTAACTCACAACCATTTATGCGCTGGA 3' all_HMJB4WI01BNM2M	all_HMJB4WI01BNM2M:1:317:+	155	193	4
	||ox||x|||||o|x||||||
	3' -------TGGCTGCTGGTAGAGACGCGA--- 5' mutant-m0587_3p
all_HMJB4WI01BNM2M~~[mutant-m0587_3p]	5' AACGTAACTCACAACCATTTATGCGCTGGAG 3' all_HMJB4WI01BNM2M	all_HMJB4WI01BNM2M:1:317:+	156	147	4
	||ox||x|||||o|x||||||
	3' ------TGGCTGCTGGTAGAGACGCGA---- 5' mutant-m0587_3p
all_HMK61HD01BKZ9K~~[mutant-m0727_3p]	5' CCAAGATGGGCATCAACCCAATCATGATGAG 3' all_HMK61HD01BKZ9K	all_HMK61HD01BKZ9K:1:314:+	61	54	4
	||o||x|||||o|||||o|xo
	3' ----------GTGGTAGGGTTGGTACTGCGT 5' mutant-m0727_3p
all_HMK61HD01BKZ9K~~[mutant-m0727_3p]	5' CAAGATGGGCATCAACCCAATCATGATGAGT 3' all_HMK61HD01BKZ9K	all_HMK61HD01BKZ9K:1:314:+	62	40	4
	||o||x|||||o|||||o|xo
	3' ---------GTGGTAGGGTTGGTACTGCGT- 5' mutant-m0727_3p
all_isotig13906~~[miR3452]	5' TCACCCTCATGGATATCCTTCGGGATTTCCA 3' all_isotig13906	all_isotig13906:1:514:+	147	152	4
	||||||o|xx|ox|||||
	3' -------GTACCTGTTAGGCGCCCT------ 5' miR3452
all_isotig13906~~[miR3452]	5' CACCCTCATGGATATCCTTCGGGATTTCCAT 3' all_isotig13906	all_isotig13906:1:514:+	148	90	4
	||||||o|xx|ox|||||
	3' ------GTACCTGTTAGGCGCCCT------- 5' miR3452
all_HMK61HD02IC7C2~~[mutant-m0587_3p]	5' ACTCACAACCATTTATGCGCTGGAGAGACCG 3' all_HMK61HD02IC7C2	all_HMK61HD02IC7C2:1:512:+	347	237	4
	||ox||x|||||o|x||||||
	3' TGGCTGCTGGTAGAGACGCGA---------- 5' mutant-m0587_3p
all_HMK61HD01BWARD~~[miR5266]	5' TCTTCCTGGGAGTCCCCACAAGTGACACTCT 3' all_HMK61HD01BWARD	all_HMK61HD01BWARD:1:470:+	250	28	4
	oxoo||||o||||||||x
	3' GCGGGGACTCTCAGGGGG------------- 5' miR5266
all_HMK61HD01BWARD~~[miR5266]	5' CTCTTCCTGGGAGTCCCCACAAGTGACACTC 3' all_HMK61HD01BWARD	all_HMK61HD01BWARD:1:470:+	249	21	4
	oxoo||||o||||||||x
	3' -GCGGGGACTCTCAGGGGG------------ 5' miR5266
all_isotig13558~~[mutant-m0551_5p]	5' TACAAAGTTGGGTCATCTATTTTGGAACGGA 3' all_isotig13558	all_isotig13558:1:521:+	186	75	4
	oo||x||||||x|||x|||||
	3' ----------TTAGAAGATAACACCCTGCCT 5' mutant-m0551_5p
all_HMJB4WI02GU3ML~~[mutant-m0518_3p]	5' TCCTATTCCGAGTAAGTCCTCAGCCTGGGGT 3' all_HMJB4WI02GU3ML	all_HMJB4WI02GU3ML:1:324:+	155	99	2.5
	|||x|o|||||||||||x|||
	3' -------GGCACGTTCAGGAGTCGCACC--- 5' mutant-m0518_3p
all_isotig10640~~[mutant-m0754_5p]	5' CTTCTATGAGATTTGTCTGCTCGCCCTGGAG 3' all_isotig10640	all_isotig10640:1:575:+	374	56	2.5
	|xo|||||o||||||||||o|
	3' ---------CGGAACAGGCGAGCGGGACTT- 5' mutant-m0754_5p
all_isotig10640~~[mutant-m0754_5p]	5' GCTTCTATGAGATTTGTCTGCTCGCCCTGGA 3' all_isotig10640	all_isotig10640:1:575:+	373	45	2.5
	|xo|||||o||||||||||o|
	3' ----------CGGAACAGGCGAGCGGGACTT 5' mutant-m0754_5p
all_isotig19387~~[miR5565]	5' TGCTCCGCGACAACATCCAGGGCATCACCAA 3' all_isotig19387	all_isotig19387:1:449:+	35	156	4
	|x||||||||x|||xoo||
	3' -----GGGCTGTTGTTGGTGTTGT------- 5' miR5565
all_isotig19387~~[miR5565]	5' CTCCGCGACAACATCCAGGGCATCACCAAGC 3' all_isotig19387	all_isotig19387:1:449:+	37	112	4
	|x||||||||x|||xoo||
	3' ---GGGCTGTTGTTGGTGTTGT--------- 5' miR5565
all_isotig19387~~[miR5565]	5' GAAGGTGCTCCGCGACAACATCCAGGGCATC 3' all_isotig19387	all_isotig19387:1:449:+	30	90	4
	|x||||||||x|||xoo||
	3' ----------GGGCTGTTGTTGGTGTTGT-- 5' miR5565
all_isotig07272~~[mutant-m0080_5p]	5' GCAAGTTCTTCAACACCTTCGCCGCGCCCTT 3' all_isotig07272	all_isotig07272:1:650:+	135	45	4
	|||||||||||||xxx|||x|
	3' -----AAGAAGTTGTGGACCAGGCTC----- 5' mutant-m0080_5p
all_isotig02930~~[miR172]	5' CCGCTGCAGCATCATCAGGATTCTCCAAAAC 3' all_isotig02930	all_isotig02930:1:1052:+	591	292	1.5
	x|||||||||||||o||||||
	3' ---TACGTCGTAGTAGTTCTAAGA------- 5' miR172
all_HMJB4WI01CLJWZ~~[mutant-m0518_3p]	5' CAGCATTCCGAGTAAGTCCTCAGCCTGGGGT 3' all_HMJB4WI01CLJWZ	all_HMJB4WI01CLJWZ:1:207:+	49	99	2.5
	|||x|o|||||||||||x|||
	3' -------GGCACGTTCAGGAGTCGCACC--- 5' mutant-m0518_3p
all_HMJB4WI02IGRNI~~[miR4993]	5' TCGGCATCCTCAACACGCCGTCGTGGTACAC 3' all_HMJB4WI02IGRNI	all_HMJB4WI02IGRNI:1:114:+	47	101	3.5
	|||||||x||xx||||o|
	3' ----GTAGGAGGTGGTCGGCGG--------- 5' miR4993
all_HMJB4WI02IGRNI~~[miR4993]	5' AAGATCGGCATCCTCAACACGCCGTCGTGGT 3' all_HMJB4WI02IGRNI	all_HMJB4WI02IGRNI:1:114:+	43	71	3.5
	|||||||x||xx||||o|
	3' --------GTAGGAGGTGGTCGGCGG----- 5' miR4993
all_HMJB4WI02IGRNI~~[miR4993]	5' AGATCGGCATCCTCAACACGCCGTCGTGGTA 3' all_HMJB4WI02IGRNI	all_HMJB4WI02IGRNI:1:114:+	44	68	3.5
	|||||||x||xx||||o|
	3' -------GTAGGAGGTGGTCGGCGG------ 5' miR4993
all_HMK61HD02FNHVI~~[miR5515]	5' ACTTTAGGACATCCTTGGGGAAATGCACCTG 3' all_HMK61HD02FNHVI	all_HMK61HD02FNHVI:1:517:+	494	968	3.5
	||o||||o|||x||x||o
	3' TGGAATCTTGTTGGTACT------------- 5' miR5515
all_isotig01603~~[miR2654]	5' CCATCTTTGCCACTGGTATATTGGAGCTCCG 3' all_isotig01603	all_isotig01603:1:1635:+	784	27	3
	||o|||||x|x|||o|||
	3' -GTGGAAACAGGGACTATA------------ 5' miR2654
all_isotig26925~~[miR5077]	5' CCCCATTGATGAGCCAGACCTGGACAAGGAT 3' all_isotig26925	all_isotig26925:1:152:+	83	20	4
	||x|||o||x|||x||o|
	3' ------ACCACTTGGGCTGCACTT------- 5' miR5077
all_isotig08427~~[miR5021]	5' CTTCTTCTTCTTCTTCTTCTTCTTCTTCTTC 3' all_isotig08427	all_isotig08427:1:632:+	366	1287	1
	||||||||||||||||||||x|
	3' -AAGAAGAAGAAGAAGAAGAATA-------- 5' miR5021
all_isotig08427~~[miR831]	5' CTTCTTCTTCTTCTTCTTCTTCTTCTTCTTC 3' all_isotig08427	all_isotig08427:1:632:+	366	1287	2
	||o|||||||||||x||o||||||
	3' --AGGAGAAGAAGAAGCAGGAGAAGA----- 5' miR831
all_isotig08427~~[miR5021]	5' CTTCTTCTTCTTCTTCTTCTTCTTCTTCTTC 3' all_isotig08427	all_isotig08427:1:632:+	351	1287	1
	||||||||||||||||||||x|
	3' -AAGAAGAAGAAGAAGAAGAATA-------- 5' miR5021
all_isotig08427~~[miR831]	5' CTTCTTCTTCTTCTTCTTCTTCTTCTTCTTC 3' all_isotig08427	all_isotig08427:1:632:+	351	1287	2
	||o|||||||||||x||o||||||
	3' --AGGAGAAGAAGAAGCAGGAGAAGA----- 5' miR831
all_isotig08427~~[miR5021]	5' CAGGGTCTTCTTCTTCTTCTTCTTCTTCTTC 3' all_isotig08427	all_isotig08427:1:632:+	345	1287	1
	||||||||||||||||||||x|
	3' -------AAGAAGAAGAAGAAGAAGAATA-- 5' miR5021
all_isotig08427~~[miR831]	5' CAGGGTCTTCTTCTTCTTCTTCTTCTTCTTC 3' all_isotig08427	all_isotig08427:1:632:+	345	1287	2
	||o|||||||||||x||o||||||
	3' -----AGGAGAAGAAGAAGCAGGAGAAGA-- 5' miR831
all_isotig08427~~[miR5021]	5' GGTCTTCTTCTTCTTCTTCTTCTTCTTCTTC 3' all_isotig08427	all_isotig08427:1:632:+	348	1287	1
	||||||||||||||||||||x|
	3' ----AAGAAGAAGAAGAAGAAGAATA----- 5' miR5021
all_isotig08427~~[miR831]	5' GGTCTTCTTCTTCTTCTTCTTCTTCTTCTTC 3' all_isotig08427	all_isotig08427:1:632:+	348	1287	2
	||o|||||||||||x||o||||||
	3' --AGGAGAAGAAGAAGCAGGAGAAGA----- 5' miR831
all_isotig08427~~[miR5021]	5' CCGCAGGGTCTTCTTCTTCTTCTTCTTCTTC 3' all_isotig08427	all_isotig08427:1:632:+	342	1287	2
	x|||||||||||||||||||x|
	3' -------AAGAAGAAGAAGAAGAAGAATA-- 5' miR5021
all_isotig08427~~[miR5021]	5' CTTCTTCTTCTTCTTCTTCTTCTTCTTCTTC 3' all_isotig08427	all_isotig08427:1:632:+	360	1287	1
	||||||||||||||||||||x|
	3' -AAGAAGAAGAAGAAGAAGAATA-------- 5' miR5021
all_isotig08427~~[miR831]	5' CTTCTTCTTCTTCTTCTTCTTCTTCTTCTTC 3' all_isotig08427	all_isotig08427:1:632:+	360	1287	2
	||o|||||||||||x||o||||||
	3' --AGGAGAAGAAGAAGCAGGAGAAGA----- 5' miR831
all_isotig08427~~[miR5021]	5' CTTCTTCTTCTTCTTCTTCTTCTTCTTCTTC 3' all_isotig08427	all_isotig08427:1:632:+	363	1287	1
	||||||||||||||||||||x|
	3' -AAGAAGAAGAAGAAGAAGAATA-------- 5' miR5021
all_isotig08427~~[miR831]	5' CTTCTTCTTCTTCTTCTTCTTCTTCTTCTTC 3' all_isotig08427	all_isotig08427:1:632:+	363	1287	2
	||o|||||||||||x||o||||||
	3' --AGGAGAAGAAGAAGCAGGAGAAGA----- 5' miR831
all_isotig08427~~[miR5021]	5' CTTCTTCTTCTTCTTCTTCTTCTTCTTCTTC 3' all_isotig08427	all_isotig08427:1:632:+	354	1287	1
	||||||||||||||||||||x|
	3' -AAGAAGAAGAAGAAGAAGAATA-------- 5' miR5021
all_isotig08427~~[miR831]	5' CTTCTTCTTCTTCTTCTTCTTCTTCTTCTTC 3' all_isotig08427	all_isotig08427:1:632:+	354	1287	2
	||o|||||||||||x||o||||||
	3' --AGGAGAAGAAGAAGCAGGAGAAGA----- 5' miR831
all_isotig08427~~[miR5021]	5' CTTCTTCTTCTTCTTCTTCTTCTTCTTCTTC 3' all_isotig08427	all_isotig08427:1:632:+	357	1287	1
	||||||||||||||||||||x|
	3' -AAGAAGAAGAAGAAGAAGAATA-------- 5' miR5021
all_isotig08427~~[miR831]	5' CTTCTTCTTCTTCTTCTTCTTCTTCTTCTTC 3' all_isotig08427	all_isotig08427:1:632:+	357	1287	2
	||o|||||||||||x||o||||||
	3' --AGGAGAAGAAGAAGCAGGAGAAGA----- 5' miR831
all_isotig08427~~[miR5021]	5' AGGGTCTTCTTCTTCTTCTTCTTCTTCTTCT 3' all_isotig08427	all_isotig08427:1:632:+	346	201	1
	||||||||||||||||||||x|
	3' ------AAGAAGAAGAAGAAGAAGAATA--- 5' miR5021
all_isotig08427~~[miR831]	5' AGGGTCTTCTTCTTCTTCTTCTTCTTCTTCT 3' all_isotig08427	all_isotig08427:1:632:+	346	201	2
	||o|||||||||||x||o||||||
	3' ----AGGAGAAGAAGAAGCAGGAGAAGA--- 5' miR831
all_HMK61HD01CFLWY~~[mutant-m0569_3p]	5' AAAGCTGCTGCAGCTTCGGTTTTGGCATCTA 3' all_HMK61HD01CFLWY	all_HMK61HD01CFLWY:1:199:+	147	20	4
	||||x|||o|o|o|ooo||||
	3' -------GACGGCGAGGTCGAGGTCGTA--- 5' mutant-m0569_3p
all_isotig02874~~[miR1862]	5' GAAGATTGAAGTAAACCAACCTGTTGCTGGA 3' all_isotig02874	all_isotig02874:1:1055:+	191	19	3
	o||o|||||||||||xx|
	3' -------TTTTATTTGGTTGGAGCA------ 5' miR1862
all_isotig02874~~[miR1862]	5' ATTGAAGTAAACCAACCTGTTGCTGGAAACT 3' all_isotig02874	all_isotig02874:1:1055:+	195	19	3
	o||o|||||||||||xx|
	3' ---TTTTATTTGGTTGGAGCA---------- 5' miR1862
all_HMK61HD02JG2OZ~~[mutant-m0587_3p]	5' ACTCACAACCATTTATGCGCTGGAGAGACCG 3' all_HMK61HD02JG2OZ	all_HMK61HD02JG2OZ:1:229:+	196	237	4
	||ox||x|||||o|x||||||
	3' TGGCTGCTGGTAGAGACGCGA---------- 5' mutant-m0587_3p
all_HMK61HD02JG2OZ~~[mutant-m0587_3p]	5' AACGTAAACTCACAACCATTTATGCGCTGGA 3' all_HMK61HD02JG2OZ	all_HMK61HD02JG2OZ:1:229:+	189	193	4
	||ox||x|||||o|x||||||
	3' -------TGGCTGCTGGTAGAGACGCGA--- 5' mutant-m0587_3p
all_HMK61HD02JG2OZ~~[mutant-m0587_3p]	5' ACGTAAACTCACAACCATTTATGCGCTGGAG 3' all_HMK61HD02JG2OZ	all_HMK61HD02JG2OZ:1:229:+	190	147	4
	||ox||x|||||o|x||||||
	3' ------TGGCTGCTGGTAGAGACGCGA---- 5' mutant-m0587_3p
all_isotig00811~~[miR4993]	5' CCAACCACCCCCACCCGCCGCCATGAGGGAG 3' all_isotig00811	all_isotig00811:1:505:+	128	181	4
	||x||x||x|||x|||||
	3' -GTAGGAGGTGGTCGGCGG------------ 5' miR4993
all_isotig00811~~[miR4993]	5' ACCACCCCCACCCGCCGCCATGAGGGAGTGC 3' all_isotig00811	all_isotig00811:1:505:+	131	168	4
	|xx||x|||||x||||||
	3' -GTAGGAGGTGGTCGGCGG------------ 5' miR4993
all_isotig00811~~[miR4993]	5' ACCAACCACCCCCACCCGCCGCCATGAGGGA 3' all_isotig00811	all_isotig00811:1:505:+	127	154	4
	||x||x||x|||x|||||
	3' --GTAGGAGGTGGTCGGCGG----------- 5' miR4993
all_HMJB4WI02GLVVC~~[miR5144]	5' GGGGCTCTTCTTCTCCAGCATCGGCGAGGAG 3' all_HMJB4WI02GLVVC	all_HMJB4WI02GLVVC:1:259:+	183	33	4
	x||||||x|||||x|oo||||
	3' -------CAGAAGAAGTCGTCGTTGCTC--- 5' miR5144
all_HMJB4WI02GLVVC~~[miR5144]	5' GGGCTCTTCTTCTCCAGCATCGGCGAGGAGC 3' all_HMJB4WI02GLVVC	all_HMJB4WI02GLVVC:1:259:+	184	29	4
	x||||||x|||||x|oo||||
	3' ------CAGAAGAAGTCGTCGTTGCTC---- 5' miR5144
all_HMJB4WI02GLVVC~~[miR5144]	5' ACGGGGCTCTTCTTCTCCAGCATCGGCGAGG 3' all_HMJB4WI02GLVVC	all_HMJB4WI02GLVVC:1:259:+	181	21	4
	x||||||x|||||x|oo||||
	3' ---------CAGAAGAAGTCGTCGTTGCTC- 5' miR5144
all_isotig04052~~[miR398]	5' CACCGGGGGTCACCTGAGATCACATACACAA 3' all_isotig04052	all_isotig04052:1:879:+	121	155	2.5
	||||||ox||||||||x||||
	3' ---GCCCCCGCTGGACTCTTGTGT------- 5' miR398
all_HMK61HD01CFJ8Y~~[miR2604]	5' GAGTTGGGTCCGACACGCAAATTAGTCCAGA 3' all_HMK61HD01CFJ8Y	all_HMK61HD01CFJ8Y:1:467:+	332	46	4
	oox|||x|||||x||||||
	3' -----TTGAGGGTGTGCTTTTAAT------- 5' miR2604
all_isotig02343~~[miR5565]	5' GCTCCCACCACAACAACCACTACGACGGGCT 3' all_isotig02343	all_isotig02343:1:1180:+	740	40	3.5
	|x|x|||||||||||x||o
	3' -----GGGCTGTTGTTGGTGTTGT------- 5' miR5565
all_isotig02343~~[miR5565]	5' CCACCACAACAACCACTACGACGGGCTCATG 3' all_isotig02343	all_isotig02343:1:1180:+	744	39	3.5
	|x|x|||||||||||x||o
	3' -GGGCTGTTGTTGGTGTTGT----------- 5' miR5565
all_isotig02343~~[miR5565]	5' AGTGCTCCCACCACAACAACCACTACGACGG 3' all_isotig02343	all_isotig02343:1:1180:+	737	28	3.5
	|x|x|||||||||||x||o
	3' --------GGGCTGTTGTTGGTGTTGT---- 5' miR5565
all_isotig12860~~[miR2592]	5' CCTCCTTATATCTTCCTCAAAACAGCCACCA 3' all_isotig12860	all_isotig12860:1:515:+	227	24	1.5
	||o|||||||||||||||||x
	3' --------ATGGAAGGAGTTTTGTCGGTA-- 5' miR2592
all_HMK61HD01CC6TS~~[miR5508]	5' TTAGATCACTACTTTAGTTATCTAAACGCTC 3' all_HMK61HD01CC6TS	all_HMK61HD01CC6TS:1:538:+	442	19	4
	o||||||ox|x|oo|||||
	3' -----GGTGATGGCAGCGGTAGAT------- 5' miR5508
all_HMK61HD02G8SWD~~[miR5021]	5' TTGCTGCTTCTTCTTCTTCTTCTTCTTCTTC 3' all_HMK61HD02G8SWD	all_HMK61HD02G8SWD:1:435:+	71	1287	1
	||||||||||||||||||||x|
	3' -------AAGAAGAAGAAGAAGAAGAATA-- 5' miR5021
all_HMK61HD02G8SWD~~[miR831]	5' TTGCTGCTTCTTCTTCTTCTTCTTCTTCTTC 3' all_HMK61HD02G8SWD	all_HMK61HD02G8SWD:1:435:+	71	1287	3
	x|o|||||||||||x||o||||||
	3' -----AGGAGAAGAAGAAGCAGGAGAAGA-- 5' miR831
all_HMK61HD02G8SWD~~[miR5021]	5' TTTTTGCTGCTTCTTCTTCTTCTTCTTCTTC 3' all_HMK61HD02G8SWD	all_HMK61HD02G8SWD:1:435:+	68	1287	2
	|x||||||||||||||||||x|
	3' -------AAGAAGAAGAAGAAGAAGAATA-- 5' miR5021
all_HMK61HD02G8SWD~~[miR831]	5' TTTTTGCTGCTTCTTCTTCTTCTTCTTCTTC 3' all_HMK61HD02G8SWD	all_HMK61HD02G8SWD:1:435:+	68	1287	4
	x|ox||||||||||x||o||||||
	3' -----AGGAGAAGAAGAAGCAGGAGAAGA-- 5' miR831
all_HMK61HD02G8SWD~~[miR5021]	5' CTTCTTCTTCTTCTTCTTCTTCTTCTTCTTC 3' all_HMK61HD02G8SWD	all_HMK61HD02G8SWD:1:435:+	77	1287	1
	||||||||||||||||||||x|
	3' -AAGAAGAAGAAGAAGAAGAATA-------- 5' miR5021
all_HMK61HD02G8SWD~~[miR831]	5' CTTCTTCTTCTTCTTCTTCTTCTTCTTCTTC 3' all_HMK61HD02G8SWD	all_HMK61HD02G8SWD:1:435:+	77	1287	2
	||o|||||||||||x||o||||||
	3' --AGGAGAAGAAGAAGCAGGAGAAGA----- 5' miR831
all_HMK61HD02G8SWD~~[miR5021]	5' ATGTTTTTGCTGCTTCTTCTTCTTCTTCTTC 3' all_HMK61HD02G8SWD	all_HMK61HD02G8SWD:1:435:+	65	1287	3
	|x||x|||||||||||||||x|
	3' -------AAGAAGAAGAAGAAGAAGAATA-- 5' miR5021
all_HMK61HD02G8SWD~~[miR5021]	5' CTGCTTCTTCTTCTTCTTCTTCTTCTTCTTC 3' all_HMK61HD02G8SWD	all_HMK61HD02G8SWD:1:435:+	74	1287	1
	||||||||||||||||||||x|
	3' ----AAGAAGAAGAAGAAGAAGAATA----- 5' miR5021
all_HMK61HD02G8SWD~~[miR831]	5' CTGCTTCTTCTTCTTCTTCTTCTTCTTCTTC 3' all_HMK61HD02G8SWD	all_HMK61HD02G8SWD:1:435:+	74	1287	2
	||o|||||||||||x||o||||||
	3' -----AGGAGAAGAAGAAGCAGGAGAAGA-- 5' miR831
all_HMK61HD02G8SWD~~[miR5021]	5' CTTCTTCTTCTTCTTCTTCTTCTTCTTCTTC 3' all_HMK61HD02G8SWD	all_HMK61HD02G8SWD:1:435:+	80	599	1
	||||||||||||||||||||x|
	3' -AAGAAGAAGAAGAAGAAGAATA-------- 5' miR5021
all_HMK61HD02G8SWD~~[miR831]	5' CTTCTTCTTCTTCTTCTTCTTCTTCTTCTTC 3' all_HMK61HD02G8SWD	all_HMK61HD02G8SWD:1:435:+	80	599	2
	||o|||||||||||x||o||||||
	3' --AGGAGAAGAAGAAGCAGGAGAAGA----- 5' miR831
all_HMK61HD02G8SWD~~[miR5021]	5' TCATGTTTTTGCTGCTTCTTCTTCTTCTTCT 3' all_HMK61HD02G8SWD	all_HMK61HD02G8SWD:1:435:+	63	201	3
	|x||x|||||||||||||||x|
	3' ---------AAGAAGAAGAAGAAGAAGAATA 5' miR5021
all_HMK61HD02G8SWD~~[miR5021]	5' TTCTTCTTCTTCTTCTTCTTCTTCTTCTTCT 3' all_HMK61HD02G8SWD	all_HMK61HD02G8SWD:1:435:+	78	201	1
	||||||||||||||||||||x|
	3' AAGAAGAAGAAGAAGAAGAATA--------- 5' miR5021
all_HMK61HD02G8SWD~~[miR831]	5' TTCTTCTTCTTCTTCTTCTTCTTCTTCTTCT 3' all_HMK61HD02G8SWD	all_HMK61HD02G8SWD:1:435:+	78	201	2
	||o|||||||||||x||o||||||
	3' -AGGAGAAGAAGAAGCAGGAGAAGA------ 5' miR831
all_HMK61HD02G8SWD~~[miR5021]	5' TGCTGCTTCTTCTTCTTCTTCTTCTTCTTCT 3' all_HMK61HD02G8SWD	all_HMK61HD02G8SWD:1:435:+	72	201	1
	||||||||||||||||||||x|
	3' ------AAGAAGAAGAAGAAGAAGAATA--- 5' miR5021
all_HMK61HD02G8SWD~~[miR831]	5' TGCTGCTTCTTCTTCTTCTTCTTCTTCTTCT 3' all_HMK61HD02G8SWD	all_HMK61HD02G8SWD:1:435:+	72	201	2
	||o|||||||||||x||o||||||
	3' -------AGGAGAAGAAGAAGCAGGAGAAGA 5' miR831
all_HMK61HD02G8SWD~~[miR5021]	5' TGCTTCTTCTTCTTCTTCTTCTTCTTCTTCT 3' all_HMK61HD02G8SWD	all_HMK61HD02G8SWD:1:435:+	75	201	1
	||||||||||||||||||||x|
	3' ---AAGAAGAAGAAGAAGAAGAATA------ 5' miR5021
all_HMK61HD02G8SWD~~[miR831]	5' TGCTTCTTCTTCTTCTTCTTCTTCTTCTTCT 3' all_HMK61HD02G8SWD	all_HMK61HD02G8SWD:1:435:+	75	201	2
	||o|||||||||||x||o||||||
	3' ----AGGAGAAGAAGAAGCAGGAGAAGA--- 5' miR831
all_HMK61HD02G8SWD~~[miR5021]	5' TTTTGCTGCTTCTTCTTCTTCTTCTTCTTCT 3' all_HMK61HD02G8SWD	all_HMK61HD02G8SWD:1:435:+	69	201	1
	||||||||||||||||||||x|
	3' ---------AAGAAGAAGAAGAAGAAGAATA 5' miR5021
all_HMK61HD02G8SWD~~[miR831]	5' TTTTGCTGCTTCTTCTTCTTCTTCTTCTTCT 3' all_HMK61HD02G8SWD	all_HMK61HD02G8SWD:1:435:+	69	201	3
	x|o|||||||||||x||o||||||
	3' -------AGGAGAAGAAGAAGCAGGAGAAGA 5' miR831
all_HMK61HD02G8SWD~~[miR5021]	5' TGTTTTTGCTGCTTCTTCTTCTTCTTCTTCT 3' all_HMK61HD02G8SWD	all_HMK61HD02G8SWD:1:435:+	66	201	2
	|x||||||||||||||||||x|
	3' ---------AAGAAGAAGAAGAAGAAGAATA 5' miR5021
all_HMK61HD02G8SWD~~[miR831]	5' TGTTTTTGCTGCTTCTTCTTCTTCTTCTTCT 3' all_HMK61HD02G8SWD	all_HMK61HD02G8SWD:1:435:+	66	201	4
	x|ox||||||||||x||o||||||
	3' -------AGGAGAAGAAGAAGCAGGAGAAGA 5' miR831
all_isotig07009~~[miR5266]	5' TCTTCCTGGGAGTCCCCACAAGTGACACTCT 3' all_isotig07009	all_isotig07009:1:684:+	197	28	4
	oxoo||||o||||||||x
	3' GCGGGGACTCTCAGGGGG------------- 5' miR5266
all_isotig07092~~[miR5015]	5' ATACAAGTATAACAACAACAACAACAACAAC 3' all_isotig07092	all_isotig07092:1:669:+	93	588	1.5
	|o||||||||||||||||x||
	3' --------TGTTGTTGTTGTTGTTGTCGT-- 5' miR5015
all_isotig07092~~[miR5565]	5' ATACAAGTATAACAACAACAACAACAACAAC 3' all_isotig07092	all_isotig07092:1:669:+	93	588	4
	oxox||||||||x||||||
	3' -------GGGCTGTTGTTGGTGTTGT----- 5' miR5565
all_isotig07092~~[miR5015]	5' TACATACAAGTATAACAACAACAACAACAAC 3' all_isotig07092	all_isotig07092:1:669:+	90	588	3.5
	||||xx|o||||||||||x||
	3' -----TGTTGTTGTTGTTGTTGTCGT----- 5' miR5015
all_isotig07092~~[miR5565]	5' TACATACAAGTATAACAACAACAACAACAAC 3' all_isotig07092	all_isotig07092:1:669:+	90	588	4
	oxox||||||||x||||||
	3' ----------GGGCTGTTGTTGGTGTTGT-- 5' miR5565
all_isotig07092~~[miR5015]	5' CATACAAGTATAACAACAACAACAACAACAA 3' all_isotig07092	all_isotig07092:1:669:+	92	58	1.5
	|o||||||||||||||||x||
	3' ---------TGTTGTTGTTGTTGTTGTCGT- 5' miR5015
all_isotig07092~~[miR5565]	5' CATACAAGTATAACAACAACAACAACAACAA 3' all_isotig07092	all_isotig07092:1:669:+	92	58	4
	oxox||||||||x||||||
	3' --------GGGCTGTTGTTGGTGTTGT---- 5' miR5565
all_isotig07092~~[miR5015]	5' GTACATACAAGTATAACAACAACAACAACAA 3' all_isotig07092	all_isotig07092:1:669:+	89	58	3.5
	||||xx|o||||||||||x||
	3' ------TGTTGTTGTTGTTGTTGTCGT---- 5' miR5015
all_isotig07092~~[miR5565]	5' GTACATACAAGTATAACAACAACAACAACAA 3' all_isotig07092	all_isotig07092:1:669:+	89	58	4
	oxox||||||||x||||||
	3' -----------GGGCTGTTGTTGGTGTTGT- 5' miR5565
all_isotig09442~~[miR5633]	5' GATACCACTGCTTTCCTATTGTAATGCATGA 3' all_isotig09442	all_isotig09442:1:605:+	412	468	3.5
	|||||x|||||x|||o|x|
	3' -----GTGACAAAAGGCTAATAGT------- 5' miR5633
all_isotig09442~~[miR5633]	5' TTGATACCACTGCTTTCCTATTGTAATGCAT 3' all_isotig09442	all_isotig09442:1:605:+	410	332	3.5
	|||||x|||||x|||o|x|
	3' -------GTGACAAAAGGCTAATAGT----- 5' miR5633
all_isotig09442~~[miR5633]	5' TGATACCACTGCTTTCCTATTGTAATGCATG 3' all_isotig09442	all_isotig09442:1:605:+	411	268	3.5
	|||||x|||||x|||o|x|
	3' ------GTGACAAAAGGCTAATAGT------ 5' miR5633
all_isotig08235~~[mutant-m0045_5p]	5' TTTACTATTTACGTCCTAATTAACATCGAGT 3' all_isotig08235	all_isotig08235:1:642:+	270	1191	4
	|xo|||||oo||x|||o||||
	3' ACGTGATAGGTGAAGGGTTAA---------- 5' mutant-m0045_5p
all_isotig08235~~[mutant-m0518_3p]	5' CAGCATTCCGAGTAAGTCCTCAGCCTGGGGT 3' all_isotig08235	all_isotig08235:1:642:+	466	99	2.5
	|||x|o|||||||||||x|||
	3' -------GGCACGTTCAGGAGTCGCACC--- 5' mutant-m0518_3p
all_isotig03852~~[miR1436]	5' TATTTATTACTCCCTCCGTTCCTAAATATTT 3' all_isotig03852	all_isotig03852:1:897:+	819	41	2.5
	|||||||||||o||xx|||||
	3' --------TGAGGGAGGCAGGGTATTATA-- 5' miR1436
all_isotig03852~~[miR5205]	5' TATTTATTACTCCCTCCGTTCCTAAATATTT 3' all_isotig03852	all_isotig03852:1:897:+	819	41	3.5
	||||||||||o||xx|||||x
	3' ---------GAGGGAGGCAGGGTATTATAT- 5' miR5205
all_isotig03852~~[miR1132]	5' TATTTATTACTCCCTCCGTTCCTAAATATTT 3' all_isotig03852	all_isotig03852:1:897:+	819	41	3
	|||||||||||||x|||||xx
	3' ---------GAGGGAGGCAAGGTTTTATCT- 5' miR1132
all_isotig03852~~[miR1439]	5' TATTTATTACTCCCTCCGTTCCTAAATATTT 3' all_isotig03852	all_isotig03852:1:897:+	819	41	1
	||||||||||||||||x||||
	3' ------AATGAGGGAGGCAAGGTTTTA---- 5' miR1439
all_isotig03852~~[miR5175]	5' TATTTATTACTCCCTCCGTTCCTAAATATTT 3' all_isotig03852	all_isotig03852:1:897:+	819	41	0
	|||||||||||||||||||||
	3' ---------GAGGGAGGCAAGGATTTATAA- 5' miR5175
all_HMJB4WI01AQWZK~~[mutant-m0587_3p]	5' ACTCACAACCATTTATGCGCTGGAGAGACCG 3' all_HMJB4WI01AQWZK	all_HMJB4WI01AQWZK:1:407:+	87	237	4
	||ox||x|||||o|x||||||
	3' TGGCTGCTGGTAGAGACGCGA---------- 5' mutant-m0587_3p
all_HMJB4WI01AQWZK~~[mutant-m0587_3p]	5' AACGTAAACTCACAACCATTTATGCGCTGGA 3' all_HMJB4WI01AQWZK	all_HMJB4WI01AQWZK:1:407:+	80	193	4
	||ox||x|||||o|x||||||
	3' -------TGGCTGCTGGTAGAGACGCGA--- 5' mutant-m0587_3p
all_HMK61HD02HDXJ6~~[miR4993]	5' CGGCCATCCTCAACACGCCGTCGTGGTACAC 3' all_HMK61HD02HDXJ6	all_HMK61HD02HDXJ6:1:161:+	74	101	3.5
	|||||||x||xx||||o|
	3' ----GTAGGAGGTGGTCGGCGG--------- 5' miR4993
all_HMK61HD02GXRZB~~[mutant-m0080_5p]	5' GTAAATTCTTCAACACCTTCGCCGCGCCCTT 3' all_HMK61HD02GXRZB	all_HMK61HD02GXRZB:1:205:+	133	45	4
	|||||||||||||xxx|||x|
	3' -----AAGAAGTTGTGGACCAGGCTC----- 5' mutant-m0080_5p
all_HMK61HD02GXRZB~~[mutant-m0080_5p]	5' CAGAGTAAATTCTTCAACACCTTCGCCGCGC 3' all_HMK61HD02GXRZB	all_HMK61HD02GXRZB:1:205:+	129	26	4
	|||||||||||||xxx|||x|
	3' ---------AAGAAGTTGTGGACCAGGCTC- 5' mutant-m0080_5p
all_HMK61HD02GXRZB~~[mutant-m0080_5p]	5' AGAGTAAATTCTTCAACACCTTCGCCGCGCC 3' all_HMK61HD02GXRZB	all_HMK61HD02GXRZB:1:205:+	130	22	4
	|||||||||||||xxx|||x|
	3' --------AAGAAGTTGTGGACCAGGCTC-- 5' mutant-m0080_5p
all_HMK61HD02GXRZB~~[mutant-m0080_5p]	5' GCAGAGTAAATTCTTCAACACCTTCGCCGCG 3' all_HMK61HD02GXRZB	all_HMK61HD02GXRZB:1:205:+	128	20	4
	|||||||||||||xxx|||x|
	3' ----------AAGAAGTTGTGGACCAGGCTC 5' mutant-m0080_5p
all_isotig18966~~[miR5565]	5' TGCTACGCGACAACATCCAGGGCATCACCAA 3' all_isotig18966	all_isotig18966:1:451:+	66	135	4
	|x||||||||x|||xoo||
	3' -----GGGCTGTTGTTGGTGTTGT------- 5' miR5565
all_isotig18966~~[miR5565]	5' GAAGGTGCTACGCGACAACATCCAGGGCATC 3' all_isotig18966	all_isotig18966:1:451:+	61	90	4
	|x||||||||x|||xoo||
	3' ----------GGGCTGTTGTTGGTGTTGT-- 5' miR5565
all_HMJB4WI02GX0WX~~[miR5515]	5' ACTTTAGGACATCCTTGGGGAAATGCACCTG 3' all_HMJB4WI02GX0WX	all_HMJB4WI02GX0WX:1:366:+	330	968	3.5
	||o||||o|||x||x||o
	3' TGGAATCTTGTTGGTACT------------- 5' miR5515
all_isotig05767~~[miR5021]	5' AAGTTCTTTCTTCTTCTTCTTCTTCTTCTTC 3' all_isotig05767	all_isotig05767:1:742:+	594	1287	1
	||||||||||||||||||||x|
	3' -------AAGAAGAAGAAGAAGAAGAATA-- 5' miR5021
all_isotig05767~~[miR831]	5' AAGTTCTTTCTTCTTCTTCTTCTTCTTCTTC 3' all_isotig05767	all_isotig05767:1:742:+	594	1287	3.5
	xoo|||||||||||x||o||||||
	3' -----AGGAGAAGAAGAAGCAGGAGAAGA-- 5' miR831
all_isotig05767~~[miR5021]	5' GAAAAGTTCTTTCTTCTTCTTCTTCTTCTTC 3' all_isotig05767	all_isotig05767:1:742:+	591	1287	2.5
	|xo|||||||||||||||||x|
	3' -------AAGAAGAAGAAGAAGAAGAATA-- 5' miR5021
all_isotig05767~~[miR5021]	5' AGTTCTTTCTTCTTCTTCTTCTTCTTCTTCT 3' all_isotig05767	all_isotig05767:1:742:+	595	201	1
	||||||||||||||||||||x|
	3' ------AAGAAGAAGAAGAAGAAGAATA--- 5' miR5021
all_isotig05767~~[miR831]	5' AGTTCTTTCTTCTTCTTCTTCTTCTTCTTCT 3' all_isotig05767	all_isotig05767:1:742:+	595	201	2
	||o|||||||||||x||o||||||
	3' -------AGGAGAAGAAGAAGCAGGAGAAGA 5' miR831
all_isotig05767~~[miR5021]	5' TCGAAAAGTTCTTTCTTCTTCTTCTTCTTCT 3' all_isotig05767	all_isotig05767:1:742:+	589	201	2.5
	|xo|||||||||||||||||x|
	3' ---------AAGAAGAAGAAGAAGAAGAATA 5' miR5021
all_isotig05767~~[miR5021]	5' AAAAGTTCTTTCTTCTTCTTCTTCTTCTTCT 3' all_isotig05767	all_isotig05767:1:742:+	592	201	1
	||||||||||||||||||||x|
	3' ---------AAGAAGAAGAAGAAGAAGAATA 5' miR5021
all_isotig05767~~[miR831]	5' AAAAGTTCTTTCTTCTTCTTCTTCTTCTTCT 3' all_isotig05767	all_isotig05767:1:742:+	592	201	3.5
	xoo|||||||||||x||o||||||
	3' -------AGGAGAAGAAGAAGCAGGAGAAGA 5' miR831
all_isotig05767~~[miR5021]	5' AAAGTTCTTTCTTCTTCTTCTTCTTCTTCTT 3' all_isotig05767	all_isotig05767:1:742:+	593	95	1
	||||||||||||||||||||x|
	3' --------AAGAAGAAGAAGAAGAAGAATA- 5' miR5021
all_isotig05767~~[miR831]	5' AAAGTTCTTTCTTCTTCTTCTTCTTCTTCTT 3' all_isotig05767	all_isotig05767:1:742:+	593	95	3.5
	xoo|||||||||||x||o||||||
	3' ------AGGAGAAGAAGAAGCAGGAGAAGA- 5' miR831
all_isotig05767~~[miR5021]	5' CGAAAAGTTCTTTCTTCTTCTTCTTCTTCTT 3' all_isotig05767	all_isotig05767:1:742:+	590	95	2.5
	|xo|||||||||||||||||x|
	3' --------AAGAAGAAGAAGAAGAAGAATA- 5' miR5021
all_isotig05767~~[miR5021]	5' GTTCTTTCTTCTTCTTCTTCTTCTTCTTCTT 3' all_isotig05767	all_isotig05767:1:742:+	596	76	1
	||||||||||||||||||||x|
	3' -----AAGAAGAAGAAGAAGAAGAATA---- 5' miR5021
all_isotig05767~~[miR831]	5' GTTCTTTCTTCTTCTTCTTCTTCTTCTTCTT 3' all_isotig05767	all_isotig05767:1:742:+	596	76	2
	||o|||||||||||x||o||||||
	3' ------AGGAGAAGAAGAAGCAGGAGAAGA- 5' miR831
all_HMJB4WI01BGQ6T~~[mutant-m0587_3p]	5' ACTCACAACCATTTATGCGCTGGAGAGACCG 3' all_HMJB4WI01BGQ6T	all_HMJB4WI01BGQ6T:1:409:+	89	237	4
	||ox||x|||||o|x||||||
	3' TGGCTGCTGGTAGAGACGCGA---------- 5' mutant-m0587_3p
all_HMJB4WI01BGQ6T~~[mutant-m0587_3p]	5' AACGTAAACTCACAACCATTTATGCGCTGGA 3' all_HMJB4WI01BGQ6T	all_HMJB4WI01BGQ6T:1:409:+	82	193	4
	||ox||x|||||o|x||||||
	3' -------TGGCTGCTGGTAGAGACGCGA--- 5' mutant-m0587_3p
all_HMJB4WI01BGQ6T~~[mutant-m0587_3p]	5' ACGTAAACTCACAACCATTTATGCGCTGGAG 3' all_HMJB4WI01BGQ6T	all_HMJB4WI01BGQ6T:1:409:+	83	147	4
	||ox||x|||||o|x||||||
	3' ------TGGCTGCTGGTAGAGACGCGA---- 5' mutant-m0587_3p
all_HMJB4WI01AXJ64~~[mutant-m0449_3p]	5' ACACCGACCCCATCCTTCCCCAACAACAAGC 3' all_HMJB4WI01AXJ64	all_HMJB4WI01AXJ64:1:193:+	151	307	3.5
	||x|||||o||||x|x|||||
	3' -------GGTGTAGGGAGGGCTAGTTGT--- 5' mutant-m0449_3p
all_HMJB4WI01AXJ64~~[mutant-m0449_3p]	5' CACCGACCCCATCCTTCCCCAACAACAAGCT 3' all_HMJB4WI01AXJ64	all_HMJB4WI01AXJ64:1:193:+	152	243	3.5
	||x|||||o||||x|x|||||
	3' ------GGTGTAGGGAGGGCTAGTTGT---- 5' mutant-m0449_3p
all_isotig18853~~[miR5137]	5' AACGTCGTCTTCTTCTTCATCGCCGCCATCA 3' all_isotig18853	all_isotig18853:1:455:+	176	31	4
	|x||o|o||||||o||o|x|
	3' TCGCGGTAGAAGAGGAGGCA----------- 5' miR5137
all_isotig07938~~[mutant-m0634_5p]	5' CGACGACGTGGAGTCCTTGAAGAAGAGCATT 3' all_isotig07938	all_isotig07938:1:649:+	512	210	3.5
	xo|x|||||||x|||||||||
	3' ---TTTTCACCTCATGAACTTCTT------- 5' mutant-m0634_5p
all_isotig07938~~[mutant-m0785_5p]	5' CGACGACGTGGAGTCCTTGAAGAAGAGCATT 3' all_isotig07938	all_isotig07938:1:649:+	512	210	3.5
	xo|x|||||||x|||||||||
	3' ---TTTTCACCTCATGAACTTCTT------- 5' mutant-m0785_5p
all_isotig14565~~[mutant-m0080_5p]	5' GCAAGTTCTTCAACACCTTCGCCGCGCCCTT 3' all_isotig14565	all_isotig14565:1:507:+	116	45	4
	|||||||||||||xxx|||x|
	3' -----AAGAAGTTGTGGACCAGGCTC----- 5' mutant-m0080_5p
all_HMJB4WI01CIB4Y~~[miR2614]	5' GACCCAAGCCTGAGCCCAAGCCTGAGCCGAT 3' all_HMJB4WI01CIB4Y	all_HMJB4WI01CIB4Y:1:86:+	63	95	3.5
	||o||x|||x|o||o|||
	3' -----------CTTGGCTTCTGGCTTGGC-- 5' miR2614
all_HMJB4WI01CIB4Y~~[miR2614]	5' CGGCCGGGCTTGGGCCCAAGCCTGAGCCGAT 3' all_HMJB4WI01CIB4Y	all_HMJB4WI01CIB4Y:1:86:+	23	95	4
	|oo||x|||x|o||o|||
	3' -----------CTTGGCTTCTGGCTTGGC-- 5' miR2614
all_HMJB4WI01CIB4Y~~[miR2614]	5' CGGACCCAAGCCTGAGCCCAAGCCTGAGCCG 3' all_HMJB4WI01CIB4Y	all_HMJB4WI01CIB4Y:1:86:+	61	33	3.5
	||o||x|||x|o||o|||
	3' -------------CTTGGCTTCTGGCTTGGC 5' miR2614
all_HMJB4WI01CIB4Y~~[miR2614]	5' ACGGCCGGGCTTGGGCCCAAGCCTGAGCCGA 3' all_HMJB4WI01CIB4Y	all_HMJB4WI01CIB4Y:1:86:+	22	21	4
	|oo||x|||x|o||o|||
	3' ------------CTTGGCTTCTGGCTTGGC- 5' miR2614
all_HMJB4WI01CIB4Y~~[miR2614]	5' GGACCCAAGCCTGAGCCCAAGCCTGAGCCGA 3' all_HMJB4WI01CIB4Y	all_HMJB4WI01CIB4Y:1:86:+	62	21	3.5
	||o||x|||x|o||o|||
	3' ------------CTTGGCTTCTGGCTTGGC- 5' miR2614
all_HMJB4WI02JHULN~~[mutant-m0518_3p]	5' CAGCATTCCGAGTAAGTCCTCAGCCTGGGGT 3' all_HMJB4WI02JHULN	all_HMJB4WI02JHULN:1:364:+	191	99	2.5
	|||x|o|||||||||||x|||
	3' -------GGCACGTTCAGGAGTCGCACC--- 5' mutant-m0518_3p
all_HMK61HD01EWOEO~~[mutant-m0587_3p]	5' ACTCACAACCATTTATGCGCTGGAGAGACCG 3' all_HMK61HD01EWOEO	all_HMK61HD01EWOEO:1:328:+	102	237	4
	||ox||x|||||o|x||||||
	3' TGGCTGCTGGTAGAGACGCGA---------- 5' mutant-m0587_3p
all_HMK61HD01EWOEO~~[mutant-m0587_3p]	5' AACGTAAACTCACAACCATTTATGCGCTGGA 3' all_HMK61HD01EWOEO	all_HMK61HD01EWOEO:1:328:+	95	193	4
	||ox||x|||||o|x||||||
	3' -------TGGCTGCTGGTAGAGACGCGA--- 5' mutant-m0587_3p
all_isotig08592~~[miR5144]	5' GGGGCTCTTCTTCTCCAGCATCGGCGAGGAG 3' all_isotig08592	all_isotig08592:1:622:+	290	33	4
	x||||||x|||||x|oo||||
	3' -------CAGAAGAAGTCGTCGTTGCTC--- 5' miR5144
all_isotig08592~~[miR5144]	5' GGGCTCTTCTTCTCCAGCATCGGCGAGGAGC 3' all_isotig08592	all_isotig08592:1:622:+	291	29	4
	x||||||x|||||x|oo||||
	3' ------CAGAAGAAGTCGTCGTTGCTC---- 5' miR5144
all_HMJB4WI01EU5ME~~[mutant-m0587_3p]	5' ACTCACAACCATTTATGCGCTGGAGAGACCG 3' all_HMJB4WI01EU5ME	all_HMJB4WI01EU5ME:1:484:+	34	237	4
	||ox||x|||||o|x||||||
	3' TGGCTGCTGGTAGAGACGCGA---------- 5' mutant-m0587_3p
all_HMK61HD02IMSP6~~[miR5515]	5' CTGCTTAGAACAAGTATGGTCGTCCTTTATT 3' all_HMK61HD02IMSP6	all_HMK61HD02IMSP6:1:449:+	194	197	4
	xx||||||||||xo|||o
	3' -TGGAATCTTGTTGGTACT------------ 5' miR5515
all_HMK61HD01BS16B~~[mutant-m0518_3p]	5' CAGCATTCCGAGTAAGTCCTCAGCCTGGGGT 3' all_HMK61HD01BS16B	all_HMK61HD01BS16B:1:198:+	100	99	2.5
	|||x|o|||||||||||x|||
	3' -------GGCACGTTCAGGAGTCGCACC--- 5' mutant-m0518_3p
all_HMJB4WI02H675Z~~[mutant-m0587_3p]	5' ACTCACAACCATTTATGCGCTGGAGAGACCG 3' all_HMJB4WI02H675Z	all_HMJB4WI02H675Z:1:448:+	90	237	4
	||ox||x|||||o|x||||||
	3' TGGCTGCTGGTAGAGACGCGA---------- 5' mutant-m0587_3p
all_HMJB4WI02I5LNY~~[mutant-m0587_3p]	5' ACTCACAACCATTTATGCGCTGGAGAGACCG 3' all_HMJB4WI02I5LNY	all_HMJB4WI02I5LNY:1:525:+	19	237	4
	||ox||x|||||o|x||||||
	3' TGGCTGCTGGTAGAGACGCGA---------- 5' mutant-m0587_3p
all_HMJB4WI01CLL65~~[mutant-m0587_3p]	5' ACTCACAACCATTTATGCGCTGGAGAGACCG 3' all_HMJB4WI01CLL65	all_HMJB4WI01CLL65:1:472:+	110	237	4
	||ox||x|||||o|x||||||
	3' TGGCTGCTGGTAGAGACGCGA---------- 5' mutant-m0587_3p
all_HMJB4WI01CLL65~~[mutant-m0587_3p]	5' AACGTAAACTCACAACCATTTATGCGCTGGA 3' all_HMJB4WI01CLL65	all_HMJB4WI01CLL65:1:472:+	103	193	4
	||ox||x|||||o|x||||||
	3' -------TGGCTGCTGGTAGAGACGCGA--- 5' mutant-m0587_3p
all_HMJB4WI01EYOBO~~[miR5144]	5' GGGGCTCTTCTTCTCCAGCATCGGCGAGGAG 3' all_HMJB4WI01EYOBO	all_HMJB4WI01EYOBO:1:214:+	93	33	4
	x||||||x|||||x|oo||||
	3' -------CAGAAGAAGTCGTCGTTGCTC--- 5' miR5144
all_HMJB4WI01EYOBO~~[miR5144]	5' GGGCTCTTCTTCTCCAGCATCGGCGAGGAGC 3' all_HMJB4WI01EYOBO	all_HMJB4WI01EYOBO:1:214:+	94	29	4
	x||||||x|||||x|oo||||
	3' ------CAGAAGAAGTCGTCGTTGCTC---- 5' miR5144
all_HMJB4WI01EYOBO~~[miR5144]	5' ACGGGGCTCTTCTTCTCCAGCATCGGCGAGG 3' all_HMJB4WI01EYOBO	all_HMJB4WI01EYOBO:1:214:+	91	21	4
	x||||||x|||||x|oo||||
	3' ---------CAGAAGAAGTCGTCGTTGCTC- 5' miR5144
all_HMJB4WI02HNLN8~~[mutant-m0169_5p]	5' GGGGACGAATCTATATCCACTCCGGTACAGT 3' all_HMJB4WI02HNLN8	all_HMJB4WI02HNLN8:1:327:+	90	2288	4
	||||||ox|||xo||||||x|
	3' ---CTGCTTGAATACGGGTGAGAC------- 5' mutant-m0169_5p
all_HMJB4WI02GX9SD~~[miR1151]	5' CCAGGTCCGAGTACACCGGCACCGGCCCCAT 3' all_HMJB4WI02GX9SD	all_HMJB4WI02GX9SD:1:418:+	371	170	3.5
	||x|||||||xo||x|||
	3' GGCCCAGGCTGGTGGGGC------------- 5' miR1151
all_HMK61HD02JRAL5~~[mutant-m0587_3p]	5' ACTCACAACCATTTATGCGCTGGAGAGACCG 3' all_HMK61HD02JRAL5	all_HMK61HD02JRAL5:1:247:+	69	237	4
	||ox||x|||||o|x||||||
	3' TGGCTGCTGGTAGAGACGCGA---------- 5' mutant-m0587_3p
all_HMK61HD02JRAL5~~[mutant-m0587_3p]	5' AACGTAAACTCACAACCATTTATGCGCTGGA 3' all_HMK61HD02JRAL5	all_HMK61HD02JRAL5:1:247:+	62	193	4
	||ox||x|||||o|x||||||
	3' -------TGGCTGCTGGTAGAGACGCGA--- 5' mutant-m0587_3p
all_HMJB4WI01AHLJF~~[mutant-m0587_3p]	5' ACTCACAACCATTTATGCGCTGGAGAGACCG 3' all_HMJB4WI01AHLJF	all_HMJB4WI01AHLJF:1:141:+	89	237	4
	||ox||x|||||o|x||||||
	3' TGGCTGCTGGTAGAGACGCGA---------- 5' mutant-m0587_3p
all_HMJB4WI01AHLJF~~[mutant-m0587_3p]	5' AACGTAAACTCACAACCATTTATGCGCTGGA 3' all_HMJB4WI01AHLJF	all_HMJB4WI01AHLJF:1:141:+	82	193	4
	||ox||x|||||o|x||||||
	3' -------TGGCTGCTGGTAGAGACGCGA--- 5' mutant-m0587_3p
all_HMJB4WI01AHLJF~~[mutant-m0587_3p]	5' ACGTAAACTCACAACCATTTATGCGCTGGAG 3' all_HMJB4WI01AHLJF	all_HMJB4WI01AHLJF:1:141:+	83	147	4
	||ox||x|||||o|x||||||
	3' ------TGGCTGCTGGTAGAGACGCGA---- 5' mutant-m0587_3p
all_HMK61HD02G5LNM~~[mutant-m0587_3p]	5' ACTCACAACCATTTATGCGCTGGAGAGACCG 3' all_HMK61HD02G5LNM	all_HMK61HD02G5LNM:1:285:+	19	237	4
	||ox||x|||||o|x||||||
	3' TGGCTGCTGGTAGAGACGCGA---------- 5' mutant-m0587_3p
all_isotig03633~~[miR1436]	5' TGCTACTTACTCCCTCCGTTCCTAAATATTT 3' all_isotig03633	all_isotig03633:1:927:+	573	41	2.5
	|||||||||||o||xx|||||
	3' --------TGAGGGAGGCAGGGTATTATA-- 5' miR1436
all_isotig03633~~[miR5205]	5' TGCTACTTACTCCCTCCGTTCCTAAATATTT 3' all_isotig03633	all_isotig03633:1:927:+	573	41	3.5
	||||||||||o||xx|||||x
	3' ---------GAGGGAGGCAGGGTATTATAT- 5' miR5205
all_isotig03633~~[miR1132]	5' TGCTACTTACTCCCTCCGTTCCTAAATATTT 3' all_isotig03633	all_isotig03633:1:927:+	573	41	3
	|||||||||||||x|||||xx
	3' ---------GAGGGAGGCAAGGTTTTATCT- 5' miR1132
all_isotig03633~~[miR1439]	5' TGCTACTTACTCCCTCCGTTCCTAAATATTT 3' all_isotig03633	all_isotig03633:1:927:+	573	41	1
	||||||||||||||||x||||
	3' ------AATGAGGGAGGCAAGGTTTTA---- 5' miR1439
all_isotig03633~~[miR5175]	5' TGCTACTTACTCCCTCCGTTCCTAAATATTT 3' all_isotig03633	all_isotig03633:1:927:+	573	41	0
	|||||||||||||||||||||
	3' ---------GAGGGAGGCAAGGATTTATAA- 5' miR5175
all_isotig17581~~[miR1436]	5' TGCAATATACTCCCTCCGTTCCTAAATATAA 3' all_isotig17581	all_isotig17581:1:466:+	201	56	2.5
	|||||||||||o||xx|||||
	3' --------TGAGGGAGGCAGGGTATTATA-- 5' miR1436
all_isotig17581~~[miR5205]	5' TGCAATATACTCCCTCCGTTCCTAAATATAA 3' all_isotig17581	all_isotig17581:1:466:+	201	56	2.5
	||||||||||o||xx||||||
	3' ---------GAGGGAGGCAGGGTATTATAT- 5' miR5205
all_isotig17581~~[miR1132]	5' TGCAATATACTCCCTCCGTTCCTAAATATAA 3' all_isotig17581	all_isotig17581:1:466:+	201	56	2
	|||||||||||||x|||||x|
	3' ---------GAGGGAGGCAAGGTTTTATCT- 5' miR1132
all_isotig17581~~[miR5161]	5' TGCAATATACTCCCTCCGTTCCTAAATATAA 3' all_isotig17581	all_isotig17581:1:466:+	201	56	4
	||||||||||||x|||xx|x
	3' ------TATGAGGGAGGCTAGGTATA----- 5' miR5161
all_isotig17581~~[miR1439]	5' TGCAATATACTCCCTCCGTTCCTAAATATAA 3' all_isotig17581	all_isotig17581:1:466:+	201	56	2
	x|||||||||||||||x||||
	3' ------AATGAGGGAGGCAAGGTTTTA---- 5' miR1439
all_isotig17581~~[miR5175]	5' TGCAATATACTCCCTCCGTTCCTAAATATAA 3' all_isotig17581	all_isotig17581:1:466:+	201	56	1
	||||||||||||||||||||x
	3' ---------GAGGGAGGCAAGGATTTATAA- 5' miR5175
all_HMK61HD01BBOEM~~[miR5015]	5' AATATACAACAACAACAACAACAACAACAAC 3' all_HMK61HD01BBOEM	all_HMK61HD01BBOEM:1:444:+	320	588	1
	||||||||||||||||||x||
	3' -----TGTTGTTGTTGTTGTTGTCGT----- 5' miR5015
all_HMK61HD01BBOEM~~[miR5565]	5' AATATACAACAACAACAACAACAACAACAAC 3' all_HMK61HD01BBOEM	all_HMK61HD01BBOEM:1:444:+	320	588	3.5
	ox|x||||||||x||||||
	3' ----GGGCTGTTGTTGGTGTTGT-------- 5' miR5565
all_HMK61HD01BBOEM~~[miR5015]	5' GATAAAAATATACAACAACAACAACAACAAC 3' all_HMK61HD01BBOEM	all_HMK61HD01BBOEM:1:444:+	314	588	4
	xxx|||||||||||||||x||
	3' --------TGTTGTTGTTGTTGTTGTCGT-- 5' miR5015
all_HMK61HD01BBOEM~~[miR5565]	5' GATAAAAATATACAACAACAACAACAACAAC 3' all_HMK61HD01BBOEM	all_HMK61HD01BBOEM:1:444:+	314	588	3.5
	ox|x||||||||x||||||
	3' ----------GGGCTGTTGTTGGTGTTGT-- 5' miR5565
all_HMK61HD01BBOEM~~[miR5015]	5' AAAAATATACAACAACAACAACAACAACAAC 3' all_HMK61HD01BBOEM	all_HMK61HD01BBOEM:1:444:+	317	588	1
	||||||||||||||||||x||
	3' --------TGTTGTTGTTGTTGTTGTCGT-- 5' miR5015
all_HMK61HD01BBOEM~~[miR5565]	5' AAAAATATACAACAACAACAACAACAACAAC 3' all_HMK61HD01BBOEM	all_HMK61HD01BBOEM:1:444:+	317	588	3.5
	ox|x||||||||x||||||
	3' -------GGGCTGTTGTTGGTGTTGT----- 5' miR5565
all_HMK61HD01BBOEM~~[miR5015]	5' TAAAAATATACAACAACAACAACAACAACAA 3' all_HMK61HD01BBOEM	all_HMK61HD01BBOEM:1:444:+	316	58	1
	||||||||||||||||||x||
	3' ---------TGTTGTTGTTGTTGTTGTCGT- 5' miR5015
all_HMK61HD01BBOEM~~[miR5565]	5' TAAAAATATACAACAACAACAACAACAACAA 3' all_HMK61HD01BBOEM	all_HMK61HD01BBOEM:1:444:+	316	58	3.5
	ox|x||||||||x||||||
	3' --------GGGCTGTTGTTGGTGTTGT---- 5' miR5565
all_HMK61HD01BBOEM~~[miR5015]	5' AGATAAAAATATACAACAACAACAACAACAA 3' all_HMK61HD01BBOEM	all_HMK61HD01BBOEM:1:444:+	313	58	4
	xxx|||||||||||||||x||
	3' ---------TGTTGTTGTTGTTGTTGTCGT- 5' miR5015
all_HMK61HD01BBOEM~~[miR5565]	5' AGATAAAAATATACAACAACAACAACAACAA 3' all_HMK61HD01BBOEM	all_HMK61HD01BBOEM:1:444:+	313	58	3.5
	ox|x||||||||x||||||
	3' -----------GGGCTGTTGTTGGTGTTGT- 5' miR5565
all_HMK61HD01BBOEM~~[miR5015]	5' AAATATACAACAACAACAACAACAACAACAA 3' all_HMK61HD01BBOEM	all_HMK61HD01BBOEM:1:444:+	319	58	1
	||||||||||||||||||x||
	3' ------TGTTGTTGTTGTTGTTGTCGT---- 5' miR5015
all_HMK61HD01BBOEM~~[miR5565]	5' AAATATACAACAACAACAACAACAACAACAA 3' all_HMK61HD01BBOEM	all_HMK61HD01BBOEM:1:444:+	319	58	3.5
	ox|x||||||||x||||||
	3' -----GGGCTGTTGTTGGTGTTGT------- 5' miR5565
all_HMK61HD02JZ9XH~~[mutant-m0518_3p]	5' CAGCATTCCGAGTAAGTCCTCAGCCTGGGGT 3' all_HMK61HD02JZ9XH	all_HMK61HD02JZ9XH:1:246:+	126	99	2.5
	|||x|o|||||||||||x|||
	3' -------GGCACGTTCAGGAGTCGCACC--- 5' mutant-m0518_3p
all_isotig03599~~[miR1862]	5' TCTAAACAGGAAACCAGTTTCGTTACTTTGG 3' all_isotig03599	all_isotig03599:1:925:+	567	31	4
	|x|ox||||||ooo||||
	3' -----TTTTATTTGGTTGGAGCA-------- 5' miR1862
all_isotig09281~~[miR5144]	5' GGGGCTCTTCTTCTCCAGCATCGGCGAGGAG 3' all_isotig09281	all_isotig09281:1:568:+	255	33	4
	x||||||x|||||x|oo||||
	3' -------CAGAAGAAGTCGTCGTTGCTC--- 5' miR5144
all_isotig09281~~[miR5144]	5' GGGCTCTTCTTCTCCAGCATCGGCGAGGAGC 3' all_isotig09281	all_isotig09281:1:568:+	256	29	4
	x||||||x|||||x|oo||||
	3' ------CAGAAGAAGTCGTCGTTGCTC---- 5' miR5144
all_HMJB4WI02I2WL5~~[mutant-m0518_3p]	5' TAGCATTCCGAGTAAGTCCTCAGCCTGGGGT 3' all_HMJB4WI02I2WL5	all_HMJB4WI02I2WL5:1:307:+	218	99	2.5
	|||x|o|||||||||||x|||
	3' -------GGCACGTTCAGGAGTCGCACC--- 5' mutant-m0518_3p
all_HMJB4WI02I2WL5~~[mutant-m0518_3p]	5' ATTCCGAGTAAGTCCTCAGCCTGGGGTTCCG 3' all_HMJB4WI02I2WL5	all_HMJB4WI02I2WL5:1:307:+	222	41	2.5
	|||x|o|||||||||||x|||
	3' ---GGCACGTTCAGGAGTCGCACC------- 5' mutant-m0518_3p
all_isotig21843~~[miR5021]	5' GCTTTTCTCTTCAGCTTCTTCTTCTTCTTCT 3' all_isotig21843	all_isotig21843:1:389:+	107	153	3
	|||xx|||||||||||||||x|
	3' ---------AAGAAGAAGAAGAAGAAGAATA 5' miR5021
all_isotig21843~~[miR831]	5' GCTTTTCTCTTCAGCTTCTTCTTCTTCTTCT 3' all_isotig21843	all_isotig21843:1:389:+	107	153	4
	|o||||||xx||||x||o||||||
	3' ----AGGAGAAGAAGAAGCAGGAGAAGA--- 5' miR831
all_isotig02120~~[miR5021]	5' CTTCCGACTCCGCTTCTTCTTCTTCTTCTTC 3' all_isotig02120	all_isotig02120:1:1260:+	315	1287	4
	x||xx|||||||||||||||x|
	3' -------AAGAAGAAGAAGAAGAAGAATA-- 5' miR5021
all_isotig02120~~[miR5021]	5' CCGACTCCGCTTCTTCTTCTTCTTCTTCTTC 3' all_isotig02120	all_isotig02120:1:1260:+	318	599	3
	xx||||||||||||||||||x|
	3' -------AAGAAGAAGAAGAAGAAGAATA-- 5' miR5021
all_isotig02120~~[miR831]	5' CCGACTCCGCTTCTTCTTCTTCTTCTTCTTC 3' all_isotig02120	all_isotig02120:1:1260:+	318	599	2.5
	|||x||||||||||x||o||||||
	3' -----AGGAGAAGAAGAAGCAGGAGAAGA-- 5' miR831
all_isotig02120~~[miR5021]	5' TTCCGACTCCGCTTCTTCTTCTTCTTCTTCT 3' all_isotig02120	all_isotig02120:1:1260:+	316	201	3
	xx||||||||||||||||||x|
	3' ---------AAGAAGAAGAAGAAGAAGAATA 5' miR5021
all_isotig02120~~[miR831]	5' TTCCGACTCCGCTTCTTCTTCTTCTTCTTCT 3' all_isotig02120	all_isotig02120:1:1260:+	316	201	2.5
	|||x||||||||||x||o||||||
	3' -------AGGAGAAGAAGAAGCAGGAGAAGA 5' miR831
all_isotig02120~~[miR5021]	5' TTCTTCCGACTCCGCTTCTTCTTCTTCTTCT 3' all_isotig02120	all_isotig02120:1:1260:+	313	201	4
	x||xx|||||||||||||||x|
	3' ---------AAGAAGAAGAAGAAGAAGAATA 5' miR5021
all_isotig02120~~[miR5021]	5' TCCGACTCCGCTTCTTCTTCTTCTTCTTCTT 3' all_isotig02120	all_isotig02120:1:1260:+	317	95	3
	xx||||||||||||||||||x|
	3' --------AAGAAGAAGAAGAAGAAGAATA- 5' miR5021
all_isotig02120~~[miR831]	5' TCCGACTCCGCTTCTTCTTCTTCTTCTTCTT 3' all_isotig02120	all_isotig02120:1:1260:+	317	95	2.5
	|||x||||||||||x||o||||||
	3' ------AGGAGAAGAAGAAGCAGGAGAAGA- 5' miR831
all_isotig02120~~[miR5021]	5' TCTTCCGACTCCGCTTCTTCTTCTTCTTCTT 3' all_isotig02120	all_isotig02120:1:1260:+	314	95	4
	x||xx|||||||||||||||x|
	3' --------AAGAAGAAGAAGAAGAAGAATA- 5' miR5021
all_HMJB4WI01A2SNP~~[miR1436]	5' TAAATGGTACTCCCTCCGTTCCAAAATAGAT 3' all_HMJB4WI01A2SNP	all_HMJB4WI01A2SNP:1:475:+	249	262	2.5
	|||||||||||o|||x||||x
	3' --------TGAGGGAGGCAGGGTATTATA-- 5' miR1436
all_HMJB4WI01A2SNP~~[mutant-m0149_3p]	5' TAAATGGTACTCCCTCCGTTCCAAAATAGAT 3' all_HMJB4WI01A2SNP	all_HMJB4WI01A2SNP:1:475:+	249	262	4
	o|||||x|x|||||||||ox|
	3' ----------GGGGAGACTAGGTTTTATTCA 5' mutant-m0149_3p
all_HMJB4WI01A2SNP~~[miR5205]	5' TAAATGGTACTCCCTCCGTTCCAAAATAGAT 3' all_HMJB4WI01A2SNP	all_HMJB4WI01A2SNP:1:475:+	249	262	2.5
	||||||||||o|||x||||x|
	3' ---------GAGGGAGGCAGGGTATTATAT- 5' miR5205
all_HMJB4WI01A2SNP~~[miR1132]	5' TAAATGGTACTCCCTCCGTTCCAAAATAGAT 3' all_HMJB4WI01A2SNP	all_HMJB4WI01A2SNP:1:475:+	249	262	0
	|||||||||||||||||||||
	3' ---------GAGGGAGGCAAGGTTTTATCT- 5' miR1132
all_HMJB4WI01A2SNP~~[miR5161]	5' TAAATGGTACTCCCTCCGTTCCAAAATAGAT 3' all_HMJB4WI01A2SNP	all_HMJB4WI01A2SNP:1:475:+	249	262	3.5
	o|||||||||||x||||x|x
	3' ------TATGAGGGAGGCTAGGTATA----- 5' miR5161
all_HMJB4WI01A2SNP~~[mutant-m0338_3p]	5' TAAATGGTACTCCCTCCGTTCCAAAATAGAT 3' all_HMJB4WI01A2SNP	all_HMJB4WI01A2SNP:1:475:+	249	262	4
	o|||||x|x|||||||||ox|
	3' ----------GGGGAGACTAGGTTTTATTCA 5' mutant-m0338_3p
all_HMJB4WI01A2SNP~~[mutant-m0519_3p]	5' TAAATGGTACTCCCTCCGTTCCAAAATAGAT 3' all_HMJB4WI01A2SNP	all_HMJB4WI01A2SNP:1:475:+	249	262	4
	o|||||x|x|||||||||ox|
	3' ----------GGGGAGACTAGGTTTTATTCA 5' mutant-m0519_3p
all_HMJB4WI01A2SNP~~[miR1439]	5' TAAATGGTACTCCCTCCGTTCCAAAATAGAT 3' all_HMJB4WI01A2SNP	all_HMJB4WI01A2SNP:1:475:+	249	262	1
	x||||||||||||||||||||
	3' ------AATGAGGGAGGCAAGGTTTTA---- 5' miR1439
all_HMJB4WI01A2SNP~~[miR5175]	5' TAAATGGTACTCCCTCCGTTCCAAAATAGAT 3' all_HMJB4WI01A2SNP	all_HMJB4WI01A2SNP:1:475:+	249	262	3
	|||||||||||||x|||||xx
	3' ---------GAGGGAGGCAAGGATTTATAA- 5' miR5175
all_HMJB4WI01A2SNP~~[miR1436]	5' AAATGGTACTCCCTCCGTTCCAAAATAGATG 3' all_HMJB4WI01A2SNP	all_HMJB4WI01A2SNP:1:475:+	250	52	2.5
	|||||||||||o|||x||||x
	3' -------TGAGGGAGGCAGGGTATTATA--- 5' miR1436
all_HMJB4WI01A2SNP~~[mutant-m0149_3p]	5' AAATGGTACTCCCTCCGTTCCAAAATAGATG 3' all_HMJB4WI01A2SNP	all_HMJB4WI01A2SNP:1:475:+	250	52	4
	o|||||x|x|||||||||ox|
	3' ---------GGGGAGACTAGGTTTTATTCA- 5' mutant-m0149_3p
all_HMJB4WI01A2SNP~~[miR5205]	5' AAATGGTACTCCCTCCGTTCCAAAATAGATG 3' all_HMJB4WI01A2SNP	all_HMJB4WI01A2SNP:1:475:+	250	52	2.5
	||||||||||o|||x||||x|
	3' --------GAGGGAGGCAGGGTATTATAT-- 5' miR5205
all_HMJB4WI01A2SNP~~[miR1132]	5' AAATGGTACTCCCTCCGTTCCAAAATAGATG 3' all_HMJB4WI01A2SNP	all_HMJB4WI01A2SNP:1:475:+	250	52	0
	|||||||||||||||||||||
	3' --------GAGGGAGGCAAGGTTTTATCT-- 5' miR1132
all_HMJB4WI01A2SNP~~[miR5161]	5' AAATGGTACTCCCTCCGTTCCAAAATAGATG 3' all_HMJB4WI01A2SNP	all_HMJB4WI01A2SNP:1:475:+	250	52	3.5
	o|||||||||||x||||x|x
	3' -----TATGAGGGAGGCTAGGTATA------ 5' miR5161
all_HMJB4WI01A2SNP~~[mutant-m0338_3p]	5' AAATGGTACTCCCTCCGTTCCAAAATAGATG 3' all_HMJB4WI01A2SNP	all_HMJB4WI01A2SNP:1:475:+	250	52	4
	o|||||x|x|||||||||ox|
	3' ---------GGGGAGACTAGGTTTTATTCA- 5' mutant-m0338_3p
all_HMJB4WI01A2SNP~~[mutant-m0519_3p]	5' AAATGGTACTCCCTCCGTTCCAAAATAGATG 3' all_HMJB4WI01A2SNP	all_HMJB4WI01A2SNP:1:475:+	250	52	4
	o|||||x|x|||||||||ox|
	3' ---------GGGGAGACTAGGTTTTATTCA- 5' mutant-m0519_3p
all_HMJB4WI01A2SNP~~[miR1439]	5' AAATGGTACTCCCTCCGTTCCAAAATAGATG 3' all_HMJB4WI01A2SNP	all_HMJB4WI01A2SNP:1:475:+	250	52	1
	x||||||||||||||||||||
	3' -----AATGAGGGAGGCAAGGTTTTA----- 5' miR1439
all_HMJB4WI01A2SNP~~[miR5175]	5' AAATGGTACTCCCTCCGTTCCAAAATAGATG 3' all_HMJB4WI01A2SNP	all_HMJB4WI01A2SNP:1:475:+	250	52	3
	|||||||||||||x|||||xx
	3' --------GAGGGAGGCAAGGATTTATAA-- 5' miR5175
all_isotig20742~~[miR5144]	5' GGGGCTCTTCTTCTCCAGCATCGGCGAGGAG 3' all_isotig20742	all_isotig20742:1:419:+	200	33	4
	x||||||x|||||x|oo||||
	3' -------CAGAAGAAGTCGTCGTTGCTC--- 5' miR5144
all_isotig20742~~[miR5144]	5' GGGCTCTTCTTCTCCAGCATCGGCGAGGAGC 3' all_isotig20742	all_isotig20742:1:419:+	201	29	4
	x||||||x|||||x|oo||||
	3' ------CAGAAGAAGTCGTCGTTGCTC---- 5' miR5144
all_isotig20742~~[miR5144]	5' ACGGGGCTCTTCTTCTCCAGCATCGGCGAGG 3' all_isotig20742	all_isotig20742:1:419:+	198	21	4
	x||||||x|||||x|oo||||
	3' ---------CAGAAGAAGTCGTCGTTGCTC- 5' miR5144
all_isotig02077~~[miR5021]	5' ACTCTGAATTTTCTTCTTCTTCTTCTTCTTC 3' all_isotig02077	all_isotig02077:1:1280:+	63	1287	2.5
	x|o|||||||||||||||||x|
	3' -------AAGAAGAAGAAGAAGAAGAATA-- 5' miR5021
all_isotig02077~~[miR5021]	5' ATACTCTGAATTTTCTTCTTCTTCTTCTTCT 3' all_isotig02077	all_isotig02077:1:1280:+	61	201	2.5
	x|o|||||||||||||||||x|
	3' ---------AAGAAGAAGAAGAAGAAGAATA 5' miR5021
all_isotig02077~~[miR5021]	5' CTCTGAATTTTCTTCTTCTTCTTCTTCTTCT 3' all_isotig02077	all_isotig02077:1:1280:+	64	153	1
	||||||||||||||||||||x|
	3' ---------AAGAAGAAGAAGAAGAAGAATA 5' miR5021
all_isotig02077~~[miR831]	5' CTCTGAATTTTCTTCTTCTTCTTCTTCTTCT 3' all_isotig02077	all_isotig02077:1:1280:+	64	153	2.5
	|oo|||||||||||x||o||||||
	3' -------AGGAGAAGAAGAAGCAGGAGAAGA 5' miR831
all_isotig02077~~[miR5021]	5' TACTCTGAATTTTCTTCTTCTTCTTCTTCTT 3' all_isotig02077	all_isotig02077:1:1280:+	62	95	2.5
	x|o|||||||||||||||||x|
	3' --------AAGAAGAAGAAGAAGAAGAATA- 5' miR5021
all_HMJB4WI01DR4P2~~[mutant-m0518_3p]	5' CAGCATTCCGAGTTAGTCCTCAGCCTGGGGT 3' all_HMJB4WI01DR4P2	all_HMJB4WI01DR4P2:1:320:+	214	99	3.5
	|||x|ox||||||||||x|||
	3' -------GGCACGTTCAGGAGTCGCACC--- 5' mutant-m0518_3p
all_HMK61HD01D2F17~~[miR159]	5' TGGCCGTTGACACACCTCTCTTCAAGGCAAG 3' all_HMK61HD01D2F17	all_HMK61HD01D2F17:1:471:+	342	40	4
	|x|||o||||||xx|||o
	3' -------------TCGAGGGAAGTTAGGTTT 5' miR159
all_isotig11612~~[mutant-m0518_3p]	5' CAGCATTCCGAGTAAGTCCTCAGCCTGGGGT 3' all_isotig11612	all_isotig11612:1:549:+	482	99	2.5
	|||x|o|||||||||||x|||
	3' -------GGCACGTTCAGGAGTCGCACC--- 5' mutant-m0518_3p
all_isotig03768~~[miR159]	5' AAGCTCTCTTGTATTTAAGAAACTGAACCCA 3' all_isotig03768	all_isotig03768:1:910:+	810	59	4
	|||||o|||xx||oo||o
	3' -TCGAGGGAAGTTAGGTTT------------ 5' miR159
all_isotig03768~~[miR1156]	5' TCATCGACGTCGAGCTCGCCGCCAGGATCAT 3' all_isotig03768	all_isotig03768:1:910:+	563	40	3.5
	|||ox|||||||||xo|o
	3' AGTGCCTGCAGCTCCGGT------------- 5' miR1156
all_isotig00576~~[mutant-m0733_5p]	5' CGTCATCCTCAAGTACATGAACGACGAGGCC 3' all_isotig00576	all_isotig00576:1:788:+	407	59	4
	||x||||||||||x|||x|x|
	3' ---GTTGGAGTTCATGGACTAGGT------- 5' mutant-m0733_5p
all_isotig15170~~[miR5021]	5' ATTTGACTTCTTCTCTTCTTCTTCTTCTTCT 3' all_isotig15170	all_isotig15170:1:499:+	279	201	3.5
	x|ox||||||||||||||||x|
	3' ---------AAGAAGAAGAAGAAGAAGAATA 5' miR5021
all_isotig15170~~[miR831]	5' ATTTGACTTCTTCTCTTCTTCTTCTTCTTCT 3' all_isotig15170	all_isotig15170:1:499:+	279	201	3.5
	|o||ox||||||||x||o||||||
	3' -------AGGAGAAGAAGAAGCAGGAGAAGA 5' miR831
all_isotig15170~~[miR5021]	5' TTTGACTTCTTCTCTTCTTCTTCTTCTTCTT 3' all_isotig15170	all_isotig15170:1:499:+	280	76	3.5
	x|ox||||||||||||||||x|
	3' --------AAGAAGAAGAAGAAGAAGAATA- 5' miR5021
all_isotig15170~~[miR831]	5' TTTGACTTCTTCTCTTCTTCTTCTTCTTCTT 3' all_isotig15170	all_isotig15170:1:499:+	280	76	3.5
	|o||ox||||||||x||o||||||
	3' ------AGGAGAAGAAGAAGCAGGAGAAGA- 5' miR831
all_isotig04021~~[miR5266]	5' TCTTCCTGGGAGTCCCCACAAGTGACACTCT 3' all_isotig04021	all_isotig04021:1:883:+	620	28	4
	oxoo||||o||||||||x
	3' GCGGGGACTCTCAGGGGG------------- 5' miR5266
all_HMJB4WI01BCEC4~~[mutant-m0587_3p]	5' ACTCACAACCATTTATGCGCTGGAGAGACCG 3' all_HMJB4WI01BCEC4	all_HMJB4WI01BCEC4:1:321:+	128	237	4
	||ox||x|||||o|x||||||
	3' TGGCTGCTGGTAGAGACGCGA---------- 5' mutant-m0587_3p
all_HMJB4WI02JNVDP~~[mutant-m0587_3p]	5' ACTCACAACCATTTATGCGCTGGAGAGACCG 3' all_HMJB4WI02JNVDP	all_HMJB4WI02JNVDP:1:420:+	109	237	4
	||ox||x|||||o|x||||||
	3' TGGCTGCTGGTAGAGACGCGA---------- 5' mutant-m0587_3p
all_HMJB4WI02JNVDP~~[mutant-m0587_3p]	5' AACGTAAACTCACAACCATTTATGCGCTGGA 3' all_HMJB4WI02JNVDP	all_HMJB4WI02JNVDP:1:420:+	102	193	4
	||ox||x|||||o|x||||||
	3' -------TGGCTGCTGGTAGAGACGCGA--- 5' mutant-m0587_3p
all_isotig02038~~[miR5508]	5' GCTAGGGTGATTCCAATGTCGTCGCCGTTCA 3' all_isotig02038	all_isotig02038:1:1285:+	65	50	4
	|||x|oo|||||||o|ox|
	3' ------------GGTGATGGCAGCGGTAGAT 5' miR5508
all_isotig02038~~[miR5508]	5' TCCAATGTCGTCGCCGTTCAATCCCAACAAT 3' all_isotig02038	all_isotig02038:1:1285:+	76	34	4
	|||x|oo|||||||o|ox|
	3' -GGTGATGGCAGCGGTAGAT----------- 5' miR5508
all_isotig02038~~[miR5508]	5' TTCCAATGTCGTCGCCGTTCAATCCCAACAA 3' all_isotig02038	all_isotig02038:1:1285:+	75	27	4
	|||x|oo|||||||o|ox|
	3' --GGTGATGGCAGCGGTAGAT---------- 5' miR5508
all_isotig01696~~[miR3468]	5' CGTGCGCGCCGACCTCAACGTGCCGCTCGAC 3' all_isotig01696	all_isotig01696:1:1517:+	171	220	3.5
	o||||||o||||x||||xo
	3' ---TGCGCGGTTGGATTTGCTT--------- 5' miR3468
all_isotig05243~~[miR5077]	5' CGAGGCATTTGCTGAGCTCAAGGTGAAGGAG 3' all_isotig05243	all_isotig05243:1:773:+	460	208	4
	||x|||o|o|x|x|||||
	3' ---------ACCACTTGGGCTGCACTT---- 5' miR5077
all_isotig05243~~[miR5077]	5' CCGAGGCATTTGCTGAGCTCAAGGTGAAGGA 3' all_isotig05243	all_isotig05243:1:773:+	459	165	4
	||x|||o|o|x|x|||||
	3' ----------ACCACTTGGGCTGCACTT--- 5' miR5077
all_HMK61HD02JHMBV~~[mutant-m0587_3p]	5' ACTCACAACCATTTATGCGCTGGAGAGACCG 3' all_HMK61HD02JHMBV	all_HMK61HD02JHMBV:1:464:+	138	237	4
	||ox||x|||||o|x||||||
	3' TGGCTGCTGGTAGAGACGCGA---------- 5' mutant-m0587_3p
all_HMK61HD02JHMBV~~[mutant-m0587_3p]	5' AAACGTAACTCACAACCATTTATGCGCTGGA 3' all_HMK61HD02JHMBV	all_HMK61HD02JHMBV:1:464:+	131	193	4
	||ox||x|||||o|x||||||
	3' -------TGGCTGCTGGTAGAGACGCGA--- 5' mutant-m0587_3p
all_HMJB4WI01DCYEJ~~[mutant-m0587_3p]	5' AACGTAAACTCACAACCATTTATGCGCTGGA 3' all_HMJB4WI01DCYEJ	all_HMJB4WI01DCYEJ:1:275:+	160	193	4
	||ox||x|||||o|x||||||
	3' -------TGGCTGCTGGTAGAGACGCGA--- 5' mutant-m0587_3p
all_isotig22560~~[miR1151]	5' GGGAAGGGTCCGACCACTTTGGGTCTATAGT 3' all_isotig22560	all_isotig22560:1:373:+	301	42	3.5
	xx||||||||||||ooo|
	3' ---GGCCCAGGCTGGTGGGGC---------- 5' miR1151
all_isotig10251~~[miR5137]	5' AACGTCGTCTTCTTCTTCATCGCCGCCATCA 3' all_isotig10251	all_isotig10251:1:584:+	363	31	4
	|x||o|o||||||o||o|x|
	3' TCGCGGTAGAAGAGGAGGCA----------- 5' miR5137
all_isotig25032~~[miR1511]	5' TTCATGTAATAATTTGTACAAGAGCCTGTTT 3' all_isotig25032	all_isotig25032:1:267:+	163	27	4
	|x|||xx||||||||x||
	3' -------------ACCATAGTCTCGGACCAA 5' miR1511
all_HMK61HD01DSZWF~~[miR414]	5' ATGATGGTGATGATGATGATGATGATGATGA 3' all_HMK61HD01DSZWF	all_HMK61HD01DSZWF:1:491:+	276	30	4
	|xo||o||||||||x|||||x
	3' -----CGGCTGCTACTACTTCTACTC----- 5' miR414
all_HMK61HD01DSZWF~~[miR414]	5' ATGATGATGGTGATGATGATGATGATGATGA 3' all_HMK61HD01DSZWF	all_HMK61HD01DSZWF:1:491:+	273	30	4
	|xo||o||||||||x|||||x
	3' --------CGGCTGCTACTACTTCTACTC-- 5' miR414
all_HMK61HD01DSZWF~~[miR414]	5' ATGATGATGATGATGATGATGATGATGATGA 3' all_HMK61HD01DSZWF	all_HMK61HD01DSZWF:1:491:+	285	30	4
	|xo||o||||||||x|||||x
	3' --CGGCTGCTACTACTTCTACTC-------- 5' miR414
all_HMK61HD01DSZWF~~[miR414]	5' GTGATGATGATGATGATGATGATGATGATGA 3' all_HMK61HD01DSZWF	all_HMK61HD01DSZWF:1:491:+	282	30	4
	|xo||o||||||||x|||||x
	3' --CGGCTGCTACTACTTCTACTC-------- 5' miR414
all_HMK61HD01DSZWF~~[miR414]	5' ATGGTGATGATGATGATGATGATGATGATGA 3' all_HMK61HD01DSZWF	all_HMK61HD01DSZWF:1:491:+	279	30	4
	|xo||o||||||||x|||||x
	3' --CGGCTGCTACTACTTCTACTC-------- 5' miR414
all_isotig17772~~[miR5137]	5' AACGTCGTCTTCTTCTTCATCGCCGCCATCA 3' all_isotig17772	all_isotig17772:1:473:+	357	31	4
	|x||o|o||||||o||o|x|
	3' TCGCGGTAGAAGAGGAGGCA----------- 5' miR5137
all_isotig00016~~[mutant-m0080_5p]	5' GCAAGTTCTTCAACACCTTCGCCGCGCCCTT 3' all_isotig00016	all_isotig00016:1:1017:+	675	45	4
	|||||||||||||xxx|||x|
	3' -----AAGAAGTTGTGGACCAGGCTC----- 5' mutant-m0080_5p
all_isotig05395~~[mutant-m0080_5p]	5' GCAAGTTCTTCAACACCTTCGCCGCGCCCTT 3' all_isotig05395	all_isotig05395:1:756:+	384	45	4
	|||||||||||||xxx|||x|
	3' -----AAGAAGTTGTGGACCAGGCTC----- 5' mutant-m0080_5p
all_HMJB4WI01B45VM~~[miR5515]	5' ACTTTAGGACATCCTTGGGGAAATGCACCTG 3' all_HMJB4WI01B45VM	all_HMJB4WI01B45VM:1:516:+	434	968	3.5
	||o||||o|||x||x||o
	3' TGGAATCTTGTTGGTACT------------- 5' miR5515
all_isotig16143~~[miR1151]	5' CGTCGGCTCCGGCGCCCCCGTCTACCTCGCC 3' all_isotig16143	all_isotig16143:1:491:+	81	24	4
	o|||x||||o|xx|||||
	3' --GGCCCAGGCTGGTGGGGC----------- 5' miR1151
all_HMJB4WI01B6TP2~~[miR5137]	5' AACGTCGTCTTCTTCTTCATCGCCGCCATCA 3' all_HMJB4WI01B6TP2	all_HMJB4WI01B6TP2:1:91:+	67	31	4
	|x||o|o||||||o||o|x|
	3' TCGCGGTAGAAGAGGAGGCA----------- 5' miR5137
all_isotig12348~~[miR1436]	5' TAAGATCTACTCCCTCCGTTCCAAAATAGAT 3' all_isotig12348	all_isotig12348:1:539:+	114	240	2.5
	|||||||||||o|||x||||x
	3' --------TGAGGGAGGCAGGGTATTATA-- 5' miR1436
all_isotig12348~~[mutant-m0149_3p]	5' TAAGATCTACTCCCTCCGTTCCAAAATAGAT 3' all_isotig12348	all_isotig12348:1:539:+	114	240	4
	o|||||x|x|||||||||ox|
	3' ----------GGGGAGACTAGGTTTTATTCA 5' mutant-m0149_3p
all_isotig12348~~[miR5205]	5' TAAGATCTACTCCCTCCGTTCCAAAATAGAT 3' all_isotig12348	all_isotig12348:1:539:+	114	240	2.5
	||||||||||o|||x||||x|
	3' ---------GAGGGAGGCAGGGTATTATAT- 5' miR5205
all_isotig12348~~[miR1132]	5' TAAGATCTACTCCCTCCGTTCCAAAATAGAT 3' all_isotig12348	all_isotig12348:1:539:+	114	240	0
	|||||||||||||||||||||
	3' ---------GAGGGAGGCAAGGTTTTATCT- 5' miR1132
all_isotig12348~~[miR5161]	5' TAAGATCTACTCCCTCCGTTCCAAAATAGAT 3' all_isotig12348	all_isotig12348:1:539:+	114	240	4
	x|||||||||||x||||x|x
	3' ------TATGAGGGAGGCTAGGTATA----- 5' miR5161
all_isotig12348~~[mutant-m0338_3p]	5' TAAGATCTACTCCCTCCGTTCCAAAATAGAT 3' all_isotig12348	all_isotig12348:1:539:+	114	240	4
	o|||||x|x|||||||||ox|
	3' ----------GGGGAGACTAGGTTTTATTCA 5' mutant-m0338_3p
all_isotig12348~~[mutant-m0519_3p]	5' TAAGATCTACTCCCTCCGTTCCAAAATAGAT 3' all_isotig12348	all_isotig12348:1:539:+	114	240	4
	o|||||x|x|||||||||ox|
	3' ----------GGGGAGACTAGGTTTTATTCA 5' mutant-m0519_3p
all_isotig12348~~[miR1439]	5' TAAGATCTACTCCCTCCGTTCCAAAATAGAT 3' all_isotig12348	all_isotig12348:1:539:+	114	240	1
	x||||||||||||||||||||
	3' ------AATGAGGGAGGCAAGGTTTTA---- 5' miR1439
all_isotig12348~~[miR5175]	5' TAAGATCTACTCCCTCCGTTCCAAAATAGAT 3' all_isotig12348	all_isotig12348:1:539:+	114	240	3
	|||||||||||||x|||||xx
	3' ---------GAGGGAGGCAAGGATTTATAA- 5' miR5175
all_isotig12348~~[miR1436]	5' AAGATCTACTCCCTCCGTTCCAAAATAGATG 3' all_isotig12348	all_isotig12348:1:539:+	115	32	2.5
	|||||||||||o|||x||||x
	3' -------TGAGGGAGGCAGGGTATTATA--- 5' miR1436
all_isotig12348~~[mutant-m0149_3p]	5' AAGATCTACTCCCTCCGTTCCAAAATAGATG 3' all_isotig12348	all_isotig12348:1:539:+	115	32	4
	o|||||x|x|||||||||ox|
	3' ---------GGGGAGACTAGGTTTTATTCA- 5' mutant-m0149_3p
all_isotig12348~~[miR5205]	5' AAGATCTACTCCCTCCGTTCCAAAATAGATG 3' all_isotig12348	all_isotig12348:1:539:+	115	32	2.5
	||||||||||o|||x||||x|
	3' --------GAGGGAGGCAGGGTATTATAT-- 5' miR5205
all_isotig12348~~[miR1132]	5' AAGATCTACTCCCTCCGTTCCAAAATAGATG 3' all_isotig12348	all_isotig12348:1:539:+	115	32	0
	|||||||||||||||||||||
	3' --------GAGGGAGGCAAGGTTTTATCT-- 5' miR1132
all_isotig12348~~[miR5161]	5' AAGATCTACTCCCTCCGTTCCAAAATAGATG 3' all_isotig12348	all_isotig12348:1:539:+	115	32	4
	x|||||||||||x||||x|x
	3' -----TATGAGGGAGGCTAGGTATA------ 5' miR5161
all_isotig12348~~[mutant-m0338_3p]	5' AAGATCTACTCCCTCCGTTCCAAAATAGATG 3' all_isotig12348	all_isotig12348:1:539:+	115	32	4
	o|||||x|x|||||||||ox|
	3' ---------GGGGAGACTAGGTTTTATTCA- 5' mutant-m0338_3p
all_isotig12348~~[mutant-m0519_3p]	5' AAGATCTACTCCCTCCGTTCCAAAATAGATG 3' all_isotig12348	all_isotig12348:1:539:+	115	32	4
	o|||||x|x|||||||||ox|
	3' ---------GGGGAGACTAGGTTTTATTCA- 5' mutant-m0519_3p
all_isotig12348~~[miR1439]	5' AAGATCTACTCCCTCCGTTCCAAAATAGATG 3' all_isotig12348	all_isotig12348:1:539:+	115	32	1
	x||||||||||||||||||||
	3' -----AATGAGGGAGGCAAGGTTTTA----- 5' miR1439
all_isotig12348~~[miR5175]	5' AAGATCTACTCCCTCCGTTCCAAAATAGATG 3' all_isotig12348	all_isotig12348:1:539:+	115	32	3
	|||||||||||||x|||||xx
	3' --------GAGGGAGGCAAGGATTTATAA-- 5' miR5175
all_HMK61HD02IDGGT~~[mutant-m0587_3p]	5' ACTCACAACCATTTATGCGCTGGAGAGACCG 3' all_HMK61HD02IDGGT	all_HMK61HD02IDGGT:1:517:+	386	237	4
	||ox||x|||||o|x||||||
	3' TGGCTGCTGGTAGAGACGCGA---------- 5' mutant-m0587_3p
all_HMK61HD02IDGGT~~[mutant-m0587_3p]	5' AACGTAAACTCACAACCATTTATGCGCTGGA 3' all_HMK61HD02IDGGT	all_HMK61HD02IDGGT:1:517:+	379	193	4
	||ox||x|||||o|x||||||
	3' -------TGGCTGCTGGTAGAGACGCGA--- 5' mutant-m0587_3p
all_HMJB4WI02G7C2B~~[mutant-m0587_3p]	5' ACTCACAACCATTTATGCGCTGGAGAGACCG 3' all_HMJB4WI02G7C2B	all_HMJB4WI02G7C2B:1:184:+	68	237	4
	||ox||x|||||o|x||||||
	3' TGGCTGCTGGTAGAGACGCGA---------- 5' mutant-m0587_3p
all_HMJB4WI02G7C2B~~[mutant-m0587_3p]	5' AACGTAAACTCACAACCATTTATGCGCTGGA 3' all_HMJB4WI02G7C2B	all_HMJB4WI02G7C2B:1:184:+	61	193	4
	||ox||x|||||o|x||||||
	3' -------TGGCTGCTGGTAGAGACGCGA--- 5' mutant-m0587_3p
all_HMJB4WI02JERWB~~[miR5515]	5' ACTTTAGGACATCCTTGGGGAAATGCACCTG 3' all_HMJB4WI02JERWB	all_HMJB4WI02JERWB:1:284:+	183	968	3.5
	||o||||o|||x||x||o
	3' TGGAATCTTGTTGGTACT------------- 5' miR5515
all_isotig07274~~[miR2592]	5' CCACCATATACCTTCCTCAAAACAGCCACCA 3' all_isotig07274	all_isotig07274:1:673:+	231	24	1
	||||||||||||||||||||x
	3' --------ATGGAAGGAGTTTTGTCGGTA-- 5' miR2592
all_isotig04945~~[miR414]	5' GAAGGAAGGATGATGATGATGATGATGATGA 3' all_isotig04945	all_isotig04945:1:799:+	773	30	4
	|xo||o||||||||x|||||x
	3' --------CGGCTGCTACTACTTCTACTC-- 5' miR414
all_HMJB4WI02GD38J~~[mutant-m0080_5p]	5' CAAGGTTCTTCAACACCTTCGCCGCGCCCTT 3' all_HMJB4WI02GD38J	all_HMJB4WI02GD38J:1:206:+	116	45	4
	|||||||||||||xxx|||x|
	3' -----AAGAAGTTGTGGACCAGGCTC----- 5' mutant-m0080_5p
all_HMJB4WI02GD38J~~[mutant-m0080_5p]	5' AGAGCAAGGTTCTTCAACACCTTCGCCGCGC 3' all_HMJB4WI02GD38J	all_HMJB4WI02GD38J:1:206:+	112	26	4
	|||||||||||||xxx|||x|
	3' ---------AAGAAGTTGTGGACCAGGCTC- 5' mutant-m0080_5p
all_HMJB4WI02GD38J~~[mutant-m0080_5p]	5' GAGCAAGGTTCTTCAACACCTTCGCCGCGCC 3' all_HMJB4WI02GD38J	all_HMJB4WI02GD38J:1:206:+	113	22	4
	|||||||||||||xxx|||x|
	3' --------AAGAAGTTGTGGACCAGGCTC-- 5' mutant-m0080_5p
all_HMJB4WI02GD38J~~[mutant-m0080_5p]	5' CAGAGCAAGGTTCTTCAACACCTTCGCCGCG 3' all_HMJB4WI02GD38J	all_HMJB4WI02GD38J:1:206:+	111	20	4
	|||||||||||||xxx|||x|
	3' ----------AAGAAGTTGTGGACCAGGCTC 5' mutant-m0080_5p
all_isotig22782~~[miR5021]	5' TCTCTCCTTGTTCTTCTTCTTCTTCTTCTTC 3' all_isotig22782	all_isotig22782:1:361:+	174	1287	2
	||x|||||||||||||||||x|
	3' -------AAGAAGAAGAAGAAGAAGAATA-- 5' miR5021
all_isotig22782~~[miR831]	5' TCTCTCCTTGTTCTTCTTCTTCTTCTTCTTC 3' all_isotig22782	all_isotig22782:1:361:+	174	1287	4
	||ox|||x||||||x||o||||||
	3' --AGGAGAAGAAGAAGCAGGAGAAGA----- 5' miR831
all_isotig22782~~[miR5021]	5' CCTTCTCTCCTTGTTCTTCTTCTTCTTCTTC 3' all_isotig22782	all_isotig22782:1:361:+	171	1287	3
	|x|||x||||||||||||||x|
	3' -------AAGAAGAAGAAGAAGAAGAATA-- 5' miR5021
all_isotig22782~~[miR831]	5' CCTTCTCTCCTTGTTCTTCTTCTTCTTCTTC 3' all_isotig22782	all_isotig22782:1:361:+	171	1287	4
	|o||||x|||x|||x||o||||||
	3' --AGGAGAAGAAGAAGCAGGAGAAGA----- 5' miR831
all_isotig22782~~[miR5021]	5' CTCCTTGTTCTTCTTCTTCTTCTTCTTCTTC 3' all_isotig22782	all_isotig22782:1:361:+	177	603	1
	||||||||||||||||||||x|
	3' -------AAGAAGAAGAAGAAGAAGAATA-- 5' miR5021
all_isotig22782~~[miR831]	5' CTCCTTGTTCTTCTTCTTCTTCTTCTTCTTC 3' all_isotig22782	all_isotig22782:1:361:+	177	603	3
	|xo|||||||||||x||o||||||
	3' -----AGGAGAAGAAGAAGCAGGAGAAGA-- 5' miR831
all_isotig22782~~[miR5021]	5' CTTCTCTCCTTGTTCTTCTTCTTCTTCTTCT 3' all_isotig22782	all_isotig22782:1:361:+	172	201	2
	||x|||||||||||||||||x|
	3' ---------AAGAAGAAGAAGAAGAAGAATA 5' miR5021
all_isotig22782~~[miR831]	5' CTTCTCTCCTTGTTCTTCTTCTTCTTCTTCT 3' all_isotig22782	all_isotig22782:1:361:+	172	201	4
	|o||||x|||x|||x||o||||||
	3' -AGGAGAAGAAGAAGCAGGAGAAGA------ 5' miR831
all_isotig22782~~[miR5021]	5' CTCTCCTTGTTCTTCTTCTTCTTCTTCTTCT 3' all_isotig22782	all_isotig22782:1:361:+	175	201	1
	||||||||||||||||||||x|
	3' ---------AAGAAGAAGAAGAAGAAGAATA 5' miR5021
all_isotig22782~~[miR831]	5' CTCTCCTTGTTCTTCTTCTTCTTCTTCTTCT 3' all_isotig22782	all_isotig22782:1:361:+	175	201	3
	|xo|||||||||||x||o||||||
	3' -------AGGAGAAGAAGAAGCAGGAGAAGA 5' miR831
all_isotig22782~~[miR5021]	5' TCCTTCTCTCCTTGTTCTTCTTCTTCTTCTT 3' all_isotig22782	all_isotig22782:1:361:+	170	95	3
	|x|||x||||||||||||||x|
	3' --------AAGAAGAAGAAGAAGAAGAATA- 5' miR5021
all_isotig22782~~[miR831]	5' TCCTTCTCTCCTTGTTCTTCTTCTTCTTCTT 3' all_isotig22782	all_isotig22782:1:361:+	170	95	4
	|o||||x|||x|||x||o||||||
	3' ---AGGAGAAGAAGAAGCAGGAGAAGA---- 5' miR831
all_isotig22782~~[miR5021]	5' TCTCCTTGTTCTTCTTCTTCTTCTTCTTCTT 3' all_isotig22782	all_isotig22782:1:361:+	176	95	1
	||||||||||||||||||||x|
	3' --------AAGAAGAAGAAGAAGAAGAATA- 5' miR5021
all_isotig22782~~[miR831]	5' TCTCCTTGTTCTTCTTCTTCTTCTTCTTCTT 3' all_isotig22782	all_isotig22782:1:361:+	176	95	3
	|xo|||||||||||x||o||||||
	3' ------AGGAGAAGAAGAAGCAGGAGAAGA- 5' miR831
all_isotig22782~~[miR5021]	5' TTCTCTCCTTGTTCTTCTTCTTCTTCTTCTT 3' all_isotig22782	all_isotig22782:1:361:+	173	95	2
	||x|||||||||||||||||x|
	3' --------AAGAAGAAGAAGAAGAAGAATA- 5' miR5021
all_isotig22782~~[miR831]	5' TTCTCTCCTTGTTCTTCTTCTTCTTCTTCTT 3' all_isotig22782	all_isotig22782:1:361:+	173	95	4
	|o||||x|||x|||x||o||||||
	3' AGGAGAAGAAGAAGCAGGAGAAGA------- 5' miR831
all_HMK61HD02IGGF2~~[mutant-m0449_3p]	5' CACCGACCCCATCTTTCCCCAACAACAAGCT 3' all_HMK61HD02IGGF2	all_HMK61HD02IGGF2:1:235:+	96	243	4
	||x||||oo||||x|x|||||
	3' ------GGTGTAGGGAGGGCTAGTTGT---- 5' mutant-m0449_3p
all_HMK61HD02IGGF2~~[mutant-m0449_3p]	5' CCGACCCCATCTTTCCCCAACAACAAGCTCA 3' all_HMK61HD02IGGF2	all_HMK61HD02IGGF2:1:235:+	98	134	4
	||x||||oo||||x|x|||||
	3' ----GGTGTAGGGAGGGCTAGTTGT------ 5' mutant-m0449_3p
all_HMK61HD02IGGF2~~[mutant-m0449_3p]	5' ACCGACCCCATCTTTCCCCAACAACAAGCTC 3' all_HMK61HD02IGGF2	all_HMK61HD02IGGF2:1:235:+	97	126	4
	||x||||oo||||x|x|||||
	3' -----GGTGTAGGGAGGGCTAGTTGT----- 5' mutant-m0449_3p
all_isotig18457~~[mutant-m0162_5p]	5' GGGTGGCGTCCTACAACGTGTTCGCGTCGCA 3' all_isotig18457	all_isotig18457:1:464:+	149	23	4
	o||||||ox|||x|||||x|
	3' -TCACCGCGCGATATTGCAAA---------- 5' mutant-m0162_5p
all_isotig03713~~[miR1151]	5' TGCCGTGTCCCTCTACCTCGACATCATCAAC 3' all_isotig03713	all_isotig03713:1:915:+	768	19	4
	|||x||||xx|o|||o||
	3' --GGCCCAGGCTGGTGGGGC----------- 5' miR1151
all_HMK61HD02FUR69~~[miR4993]	5' TCGGCATCCTCAACACGCCGTCGTGGTACAC 3' all_HMK61HD02FUR69	all_HMK61HD02FUR69:1:393:+	71	101	3.5
	|||||||x||xx||||o|
	3' ----GTAGGAGGTGGTCGGCGG--------- 5' miR4993
all_HMJB4WI01DCHFQ~~[mutant-m0587_3p]	5' ACTCACAACCATTTATGCGCTGGAGAGACCG 3' all_HMJB4WI01DCHFQ	all_HMJB4WI01DCHFQ:1:333:+	42	237	4
	||ox||x|||||o|x||||||
	3' TGGCTGCTGGTAGAGACGCGA---------- 5' mutant-m0587_3p
all_HMJB4WI01DCHFQ~~[mutant-m0587_3p]	5' AACGTAAACTCACAACCATTTATGCGCTGGA 3' all_HMJB4WI01DCHFQ	all_HMJB4WI01DCHFQ:1:333:+	35	193	4
	||ox||x|||||o|x||||||
	3' -------TGGCTGCTGGTAGAGACGCGA--- 5' mutant-m0587_3p
all_HMJB4WI01DYEHR~~[miR5369]	5' ATATTAATTGAACATCCTTTTTGTTTTACGA 3' all_HMJB4WI01DYEHR	all_HMJB4WI01DYEHR:1:519:+	229	63	4
	o|x|||||||oo||x|o||
	3' --------GCATGTAGGAGGAAAAGAA---- 5' miR5369
all_HMJB4WI02H50NY~~[mutant-m0587_3p]	5' ACTCACAACCATTTATGCGCTGGAGAGACCG 3' all_HMJB4WI02H50NY	all_HMJB4WI02H50NY:1:242:+	69	237	4
	||ox||x|||||o|x||||||
	3' TGGCTGCTGGTAGAGACGCGA---------- 5' mutant-m0587_3p
all_isotig08979~~[mutant-m0624_5p]	5' GTTATGGATAGCTGAGGGGTTCATCGAGGAG 3' all_isotig08979	all_isotig08979:1:617:+	429	28	3.5
	x||||||||||||o||x||x||
	3' --CTACCTATCGACTTCCAAAATA------- 5' mutant-m0624_5p
all_HMJB4WI02GB1VW~~[mutant-m0024_3p]	5' GAGTATTTACCTAATGGGAGCCTTCAGGAGA 3' all_HMJB4WI02GB1VW	all_HMJB4WI02GB1VW:1:511:+	50	50	4
	|||||x|||||x|||||x||x
	3' ---------GGATTTCCCTCAGAAGTACTA- 5' mutant-m0024_3p
all_HMJB4WI02GB1VW~~[mutant-m0024_3p]	5' CCTAATGGGAGCCTTCAGGAGAATCTTTTTG 3' all_HMJB4WI02GB1VW	all_HMJB4WI02GB1VW:1:511:+	59	39	4
	|||||x|||||x|||||x||x
	3' GGATTTCCCTCAGAAGTACTA---------- 5' mutant-m0024_3p
all_HMK61HD02HWR6J~~[mutant-m0587_3p]	5' AACCATCGACAATCTCTTCGCTCACCTCGCC 3' all_HMK61HD02HWR6J	all_HMK61HD02HWR6J:1:317:+	80	98	4
	|||xx||||x||||||x||||
	3' -TGGCTGCTGGTAGAGACGCGA--------- 5' mutant-m0587_3p
all_HMK61HD02HWR6J~~[mutant-m0587_3p]	5' TCGGCCTGGAACCATCGACAATCTCTTCGCT 3' all_HMK61HD02HWR6J	all_HMK61HD02HWR6J:1:317:+	71	75	4
	|||xx||||x||||||x||||
	3' ----------TGGCTGCTGGTAGAGACGCGA 5' mutant-m0587_3p
all_HMK61HD02IMKLX~~[mutant-m0587_3p]	5' ACTCACAACCATTTATGCGCTGGAGAGACCG 3' all_HMK61HD02IMKLX	all_HMK61HD02IMKLX:1:260:+	136	237	4
	||ox||x|||||o|x||||||
	3' TGGCTGCTGGTAGAGACGCGA---------- 5' mutant-m0587_3p
all_HMK61HD02IMKLX~~[mutant-m0587_3p]	5' AACGTGAACTCACAACCATTTATGCGCTGGA 3' all_HMK61HD02IMKLX	all_HMK61HD02IMKLX:1:260:+	129	193	4
	||ox||x|||||o|x||||||
	3' -------TGGCTGCTGGTAGAGACGCGA--- 5' mutant-m0587_3p
all_HMJB4WI01BMOL4~~[mutant-m0587_3p]	5' ACTCACAACCATTTATGCGCTGGAGAGACCG 3' all_HMJB4WI01BMOL4	all_HMJB4WI01BMOL4:1:313:+	56	237	4
	||ox||x|||||o|x||||||
	3' TGGCTGCTGGTAGAGACGCGA---------- 5' mutant-m0587_3p
all_HMJB4WI01BMOL4~~[mutant-m0587_3p]	5' AACGTAAACTCACAACCATTTATGCGCTGGA 3' all_HMJB4WI01BMOL4	all_HMJB4WI01BMOL4:1:313:+	49	193	4
	||ox||x|||||o|x||||||
	3' -------TGGCTGCTGGTAGAGACGCGA--- 5' mutant-m0587_3p
all_HMJB4WI01BMOL4~~[mutant-m0587_3p]	5' ACGTAAACTCACAACCATTTATGCGCTGGAG 3' all_HMJB4WI01BMOL4	all_HMJB4WI01BMOL4:1:313:+	50	147	4
	||ox||x|||||o|x||||||
	3' ------TGGCTGCTGGTAGAGACGCGA---- 5' mutant-m0587_3p
all_HMJB4WI02IY9HX~~[miR4993]	5' TCGGCATCCTCAACACGCCGTCGTGGTACAC 3' all_HMJB4WI02IY9HX	all_HMJB4WI02IY9HX:1:344:+	115	101	3.5
	|||||||x||xx||||o|
	3' ----GTAGGAGGTGGTCGGCGG--------- 5' miR4993
all_HMJB4WI02IY9HX~~[miR4993]	5' AAGATCGGCATCCTCAACACGCCGTCGTGGT 3' all_HMJB4WI02IY9HX	all_HMJB4WI02IY9HX:1:344:+	111	71	3.5
	|||||||x||xx||||o|
	3' --------GTAGGAGGTGGTCGGCGG----- 5' miR4993
all_HMJB4WI02IY9HX~~[miR4993]	5' AGATCGGCATCCTCAACACGCCGTCGTGGTA 3' all_HMJB4WI02IY9HX	all_HMJB4WI02IY9HX:1:344:+	112	68	3.5
	|||||||x||xx||||o|
	3' -------GTAGGAGGTGGTCGGCGG------ 5' miR4993
all_HMJB4WI02IY9HX~~[miR4993]	5' GATCGGCATCCTCAACACGCCGTCGTGGTAC 3' all_HMJB4WI02IY9HX	all_HMJB4WI02IY9HX:1:344:+	113	33	3.5
	|||||||x||xx||||o|
	3' ------GTAGGAGGTGGTCGGCGG------- 5' miR4993
all_HMJB4WI02JI9B5~~[mutant-m0587_3p]	5' ACTCACAACCATTTATGCGCTGGAGAGACCG 3' all_HMJB4WI02JI9B5	all_HMJB4WI02JI9B5:1:230:+	79	237	4
	||ox||x|||||o|x||||||
	3' TGGCTGCTGGTAGAGACGCGA---------- 5' mutant-m0587_3p
all_HMJB4WI02JI9B5~~[mutant-m0587_3p]	5' AAACGTAACTCACAACCATTTATGCGCTGGA 3' all_HMJB4WI02JI9B5	all_HMJB4WI02JI9B5:1:230:+	72	193	4
	||ox||x|||||o|x||||||
	3' -------TGGCTGCTGGTAGAGACGCGA--- 5' mutant-m0587_3p
all_HMJB4WI02JI9B5~~[mutant-m0587_3p]	5' AACGTAACTCACAACCATTTATGCGCTGGAG 3' all_HMJB4WI02JI9B5	all_HMJB4WI02JI9B5:1:230:+	73	147	4
	||ox||x|||||o|x||||||
	3' ------TGGCTGCTGGTAGAGACGCGA---- 5' mutant-m0587_3p
all_HMJB4WI02HLGB4~~[miR821]	5' CAAAATACTACTTTTGGCTCATTATTGCCGC 3' all_HMJB4WI02HLGB4	all_HMJB4WI02HLGB4:1:374:+	239	254	4
	|o||||||o|x||||xx||
	3' -------GGTGAAAATCAAGTATAAA----- 5' miR821
all_HMJB4WI02HLGB4~~[mutant-m0587_3p]	5' ACTCACAACCATTTATGCGCTGGAGAGACCG 3' all_HMJB4WI02HLGB4	all_HMJB4WI02HLGB4:1:374:+	21	237	4
	||ox||x|||||o|x||||||
	3' TGGCTGCTGGTAGAGACGCGA---------- 5' mutant-m0587_3p
all_HMK61HD02IJXGV~~[miR1151]	5' CCAGGTCCGAGTACACCGGCACCGGCCCCAT 3' all_HMK61HD02IJXGV	all_HMK61HD02IJXGV:1:397:+	337	170	3.5
	||x|||||||xo||x|||
	3' GGCCCAGGCTGGTGGGGC------------- 5' miR1151
all_HMJB4WI02JHMLT~~[mutant-m0587_3p]	5' ACTCACAACCATTTATGCGCTGGAGAGACCG 3' all_HMJB4WI02JHMLT	all_HMJB4WI02JHMLT:1:320:+	129	237	4
	||ox||x|||||o|x||||||
	3' TGGCTGCTGGTAGAGACGCGA---------- 5' mutant-m0587_3p
all_HMJB4WI02JHMLT~~[mutant-m0587_3p]	5' AACGTAAACTCACAACCATTTATGCGCTGGA 3' all_HMJB4WI02JHMLT	all_HMJB4WI02JHMLT:1:320:+	122	193	4
	||ox||x|||||o|x||||||
	3' -------TGGCTGCTGGTAGAGACGCGA--- 5' mutant-m0587_3p
all_HMJB4WI02GWVOA~~[mutant-m0581_5p]	5' TTCATCGTGGACGACTCATCCTCATCGGCTG 3' all_HMJB4WI02GWVOA	all_HMJB4WI02GWVOA:1:217:+	86	46	3.5
	||xo|||||x|x|||||||||
	3' -AGGGGCACCGGATGAGTAGGA--------- 5' mutant-m0581_5p
all_isotig08065~~[miR1436]	5' TCTTTATTACTCCCTCCGTTCCTAAATATTT 3' all_isotig08065	all_isotig08065:1:644:+	443	41	2.5
	|||||||||||o||xx|||||
	3' --------TGAGGGAGGCAGGGTATTATA-- 5' miR1436
all_isotig08065~~[miR5205]	5' TCTTTATTACTCCCTCCGTTCCTAAATATTT 3' all_isotig08065	all_isotig08065:1:644:+	443	41	3.5
	||||||||||o||xx|||||x
	3' ---------GAGGGAGGCAGGGTATTATAT- 5' miR5205
all_isotig08065~~[miR1132]	5' TCTTTATTACTCCCTCCGTTCCTAAATATTT 3' all_isotig08065	all_isotig08065:1:644:+	443	41	3
	|||||||||||||x|||||xx
	3' ---------GAGGGAGGCAAGGTTTTATCT- 5' miR1132
all_isotig08065~~[miR1439]	5' TCTTTATTACTCCCTCCGTTCCTAAATATTT 3' all_isotig08065	all_isotig08065:1:644:+	443	41	1
	||||||||||||||||x||||
	3' ------AATGAGGGAGGCAAGGTTTTA---- 5' miR1439
all_isotig08065~~[miR5175]	5' TCTTTATTACTCCCTCCGTTCCTAAATATTT 3' all_isotig08065	all_isotig08065:1:644:+	443	41	0
	|||||||||||||||||||||
	3' ---------GAGGGAGGCAAGGATTTATAA- 5' miR5175
all_isotig17453~~[miR1151]	5' GGGAAGGGTCCGACCACTTTGGGTCTATTGT 3' all_isotig17453	all_isotig17453:1:474:+	311	20	3.5
	xx||||||||||||ooo|
	3' ---GGCCCAGGCTGGTGGGGC---------- 5' miR1151
all_HMK61HD02JM657~~[mutant-m0587_3p]	5' ACTCACAACCATTTATGCGCTGGAGAGACCG 3' all_HMK61HD02JM657	all_HMK61HD02JM657:1:360:+	229	237	4
	||ox||x|||||o|x||||||
	3' TGGCTGCTGGTAGAGACGCGA---------- 5' mutant-m0587_3p
all_HMK61HD02JM657~~[mutant-m0587_3p]	5' AACGTAAACTCACAACCATTTATGCGCTGGA 3' all_HMK61HD02JM657	all_HMK61HD02JM657:1:360:+	222	193	4
	||ox||x|||||o|x||||||
	3' -------TGGCTGCTGGTAGAGACGCGA--- 5' mutant-m0587_3p
all_HMK61HD02JM657~~[mutant-m0587_3p]	5' ACGTAAACTCACAACCATTTATGCGCTGGAG 3' all_HMK61HD02JM657	all_HMK61HD02JM657:1:360:+	223	147	4
	||ox||x|||||o|x||||||
	3' ------TGGCTGCTGGTAGAGACGCGA---- 5' mutant-m0587_3p
all_isotig02072~~[miR1136]	5' GAGCATTCATCCATCCCTGCGACAGTAAAGA 3' all_isotig02072	all_isotig02072:1:1286:+	618	19	3.5
	||x|||||x|x|||||||||o
	3' ----TATGTAGGCATGGACGCTGTT------ 5' miR1136
all_HMJB4WI01CXTF9~~[mutant-m0518_3p]	5' CAGCATTCCGAGTAAGTCCTCAGCCTGGGGT 3' all_HMJB4WI01CXTF9	all_HMJB4WI01CXTF9:1:193:+	132	99	2.5
	|||x|o|||||||||||x|||
	3' -------GGCACGTTCAGGAGTCGCACC--- 5' mutant-m0518_3p
all_HMK61HD01B7ZDT~~[mutant-m0587_3p]	5' ACTCACAACCATTTATGCGCTGGAGAGACCG 3' all_HMK61HD01B7ZDT	all_HMK61HD01B7ZDT:1:133:+	17	237	4
	||ox||x|||||o|x||||||
	3' TGGCTGCTGGTAGAGACGCGA---------- 5' mutant-m0587_3p
all_HMK61HD01CVHEX~~[miR4993]	5' TCGGCATCCTCAACACGCCGTCGTGGTACAC 3' all_HMK61HD01CVHEX	all_HMK61HD01CVHEX:1:330:+	282	101	3.5
	|||||||x||xx||||o|
	3' ----GTAGGAGGTGGTCGGCGG--------- 5' miR4993
all_HMK61HD01CVHEX~~[miR4993]	5' AAGATCGGCATCCTCAACACGCCGTCGTGGT 3' all_HMK61HD01CVHEX	all_HMK61HD01CVHEX:1:330:+	278	71	3.5
	|||||||x||xx||||o|
	3' --------GTAGGAGGTGGTCGGCGG----- 5' miR4993
all_HMK61HD01CVHEX~~[miR4993]	5' AGATCGGCATCCTCAACACGCCGTCGTGGTA 3' all_HMK61HD01CVHEX	all_HMK61HD01CVHEX:1:330:+	279	68	3.5
	|||||||x||xx||||o|
	3' -------GTAGGAGGTGGTCGGCGG------ 5' miR4993
all_isotig05422~~[miR1151]	5' GGGAAGGGTCCGACCACTTTGGGTCTATTGT 3' all_isotig05422	all_isotig05422:1:765:+	607	20	3.5
	xx||||||||||||ooo|
	3' ---GGCCCAGGCTGGTGGGGC---------- 5' miR1151
all_isotig21088~~[miR5144]	5' GGGGCTCTTCTTCTCCAGCATCGGCGAGGAG 3' all_isotig21088	all_isotig21088:1:407:+	185	33	4
	x||||||x|||||x|oo||||
	3' -------CAGAAGAAGTCGTCGTTGCTC--- 5' miR5144
all_isotig21088~~[miR5144]	5' GGGCTCTTCTTCTCCAGCATCGGCGAGGAGC 3' all_isotig21088	all_isotig21088:1:407:+	186	29	4
	x||||||x|||||x|oo||||
	3' ------CAGAAGAAGTCGTCGTTGCTC---- 5' miR5144
all_isotig21088~~[miR5144]	5' ACGGGGCTCTTCTTCTCCAGCATCGGCGAGG 3' all_isotig21088	all_isotig21088:1:407:+	183	21	4
	x||||||x|||||x|oo||||
	3' ---------CAGAAGAAGTCGTCGTTGCTC- 5' miR5144
all_HMJB4WI01AW0OR~~[mutant-m0518_3p]	5' CAGCATTCCGAGTAAGTCCTCAGCCTGGGGT 3' all_HMJB4WI01AW0OR	all_HMJB4WI01AW0OR:1:374:+	115	99	2.5
	|||x|o|||||||||||x|||
	3' -------GGCACGTTCAGGAGTCGCACC--- 5' mutant-m0518_3p
all_HMJB4WI02G8N22~~[mutant-m0587_3p]	5' ACTCACAACCATTTATGCGCTGGAGAGACCG 3' all_HMJB4WI02G8N22	all_HMJB4WI02G8N22:1:530:+	424	237	4
	||ox||x|||||o|x||||||
	3' TGGCTGCTGGTAGAGACGCGA---------- 5' mutant-m0587_3p
all_HMJB4WI02G8N22~~[mutant-m0587_3p]	5' AACGTAAACTCACAACCATTTATGCGCTGGA 3' all_HMJB4WI02G8N22	all_HMJB4WI02G8N22:1:530:+	417	193	4
	||ox||x|||||o|x||||||
	3' -------TGGCTGCTGGTAGAGACGCGA--- 5' mutant-m0587_3p
all_isotig18855~~[miR5369]	5' TAACCCGTAGATCCTCCTTGTCGGTTACAAG 3' all_isotig18855	all_isotig18855:1:456:+	158	20	4
	||||x|||||||||x||xx
	3' -----GCATGTAGGAGGAAAAGAA------- 5' miR5369
all_isotig09486~~[miR1436]	5' TGCATAGTACTCCCTCCGTTCCTAAATATAA 3' all_isotig09486	all_isotig09486:1:604:+	23	56	2.5
	|||||||||||o||xx|||||
	3' --------TGAGGGAGGCAGGGTATTATA-- 5' miR1436
all_isotig09486~~[miR5205]	5' TGCATAGTACTCCCTCCGTTCCTAAATATAA 3' all_isotig09486	all_isotig09486:1:604:+	23	56	2.5
	||||||||||o||xx||||||
	3' ---------GAGGGAGGCAGGGTATTATAT- 5' miR5205
all_isotig09486~~[miR1132]	5' TGCATAGTACTCCCTCCGTTCCTAAATATAA 3' all_isotig09486	all_isotig09486:1:604:+	23	56	2
	|||||||||||||x|||||x|
	3' ---------GAGGGAGGCAAGGTTTTATCT- 5' miR1132
all_isotig09486~~[miR1439]	5' TGCATAGTACTCCCTCCGTTCCTAAATATAA 3' all_isotig09486	all_isotig09486:1:604:+	23	56	2
	x|||||||||||||||x||||
	3' ------AATGAGGGAGGCAAGGTTTTA---- 5' miR1439
all_isotig09486~~[miR5175]	5' TGCATAGTACTCCCTCCGTTCCTAAATATAA 3' all_isotig09486	all_isotig09486:1:604:+	23	56	1
	||||||||||||||||||||x
	3' ---------GAGGGAGGCAAGGATTTATAA- 5' miR5175
all_isotig09895~~[mutant-m0814_3p]	5' GACGCCGCCATCTCTCTCTCTCTCTCTCTCT 3' all_isotig09895	all_isotig09895:1:591:+	571	67	4
	||x||||||||||x||||x||x|
	3' --------GTCGAGAGAGAGATAGAGTGATA 5' mutant-m0814_3p
all_HMJB4WI01BBF3T~~[mutant-m0518_3p]	5' GCCATTACCGAGTAAGTCCTCAGCCTGGGGT 3' all_HMJB4WI01BBF3T	all_HMJB4WI01BBF3T:1:333:+	211	99	2.5
	|||x|o|||||||||||x|||
	3' -------GGCACGTTCAGGAGTCGCACC--- 5' mutant-m0518_3p
all_isotig00048~~[mutant-m0821_5p]	5' TATAGGTTGAGGTTCACTCATCCGATGAAAT 3' all_isotig00048	all_isotig00048:1:1775:+	1672	24	4
	|||ox|x|||x|||||o|||
	3' ---------TCCGTGCGAGCAGGCTGCTT-- 5' mutant-m0821_5p
all_isotig00048~~[mutant-m0185_5p]	5' TATAGGTTGAGGTTCACTCATCCGATGAAAT 3' all_isotig00048	all_isotig00048:1:1775:+	1672	24	4
	|||ox|x|||x|||||o|||
	3' ---------TCCGTGCGAGCAGGCTGCTT-- 5' mutant-m0185_5p
all_isotig00048~~[mutant-m0270_5p]	5' TATAGGTTGAGGTTCACTCATCCGATGAAAT 3' all_isotig00048	all_isotig00048:1:1775:+	1672	24	4
	|||ox|x|||x|||||o|||
	3' ---------TCCGTGCGAGCAGGCTGCTT-- 5' mutant-m0270_5p
all_isotig00048~~[mutant-m0486_5p]	5' TATAGGTTGAGGTTCACTCATCCGATGAAAT 3' all_isotig00048	all_isotig00048:1:1775:+	1672	24	4
	|||ox|x|||x|||||o|||
	3' ---------TCCGTGCGAGCAGGCTGCTT-- 5' mutant-m0486_5p
all_isotig05829~~[miR5015]	5' CATGTTATTTGACAACAACAACAACAACAAC 3' all_isotig05829	all_isotig05829:1:741:+	632	588	3
	xoo|||||||||||||||x||
	3' --------TGTTGTTGTTGTTGTTGTCGT-- 5' miR5015
all_isotig05829~~[miR5565]	5' CATGTTATTTGACAACAACAACAACAACAAC 3' all_isotig05829	all_isotig05829:1:741:+	632	588	2.5
	ooo|||||||||x||||||
	3' -------GGGCTGTTGTTGGTGTTGT----- 5' miR5565
all_isotig05829~~[miR5015]	5' GTTATTTGACAACAACAACAACAACAACAAC 3' all_isotig05829	all_isotig05829:1:741:+	635	588	1
	||||||||||||||||||x||
	3' --------TGTTGTTGTTGTTGTTGTCGT-- 5' miR5015
all_isotig05829~~[miR5565]	5' GTTATTTGACAACAACAACAACAACAACAAC 3' all_isotig05829	all_isotig05829:1:741:+	635	588	2.5
	ooo|||||||||x||||||
	3' ----GGGCTGTTGTTGGTGTTGT-------- 5' miR5565
all_isotig05829~~[miR5565]	5' ACCCATGTTATTTGACAACAACAACAACAAC 3' all_isotig05829	all_isotig05829:1:741:+	629	588	2.5
	ooo|||||||||x||||||
	3' ----------GGGCTGTTGTTGGTGTTGT-- 5' miR5565
all_isotig05829~~[miR5015]	5' ATTTGACAACAACAACAACAACAACAACAAC 3' all_isotig05829	all_isotig05829:1:741:+	638	585	1
	||||||||||||||||||x||
	3' -----TGTTGTTGTTGTTGTTGTCGT----- 5' miR5015
all_isotig05829~~[miR5565]	5' ATTTGACAACAACAACAACAACAACAACAAC 3' all_isotig05829	all_isotig05829:1:741:+	638	585	2.5
	ooo|||||||||x||||||
	3' -GGGCTGTTGTTGGTGTTGT----------- 5' miR5565
all_isotig05829~~[miR5015]	5' TATTTGACAACAACAACAACAACAACAACAA 3' all_isotig05829	all_isotig05829:1:741:+	637	58	1
	||||||||||||||||||x||
	3' ------TGTTGTTGTTGTTGTTGTCGT---- 5' miR5015
all_isotig05829~~[miR5565]	5' TATTTGACAACAACAACAACAACAACAACAA 3' all_isotig05829	all_isotig05829:1:741:+	637	58	2.5
	ooo|||||||||x||||||
	3' --GGGCTGTTGTTGGTGTTGT---------- 5' miR5565
all_isotig05829~~[miR5015]	5' CCATGTTATTTGACAACAACAACAACAACAA 3' all_isotig05829	all_isotig05829:1:741:+	631	58	3
	xoo|||||||||||||||x||
	3' ---------TGTTGTTGTTGTTGTTGTCGT- 5' miR5015
all_isotig05829~~[miR5565]	5' CCATGTTATTTGACAACAACAACAACAACAA 3' all_isotig05829	all_isotig05829:1:741:+	631	58	2.5
	ooo|||||||||x||||||
	3' --------GGGCTGTTGTTGGTGTTGT---- 5' miR5565
all_isotig05829~~[miR5015]	5' TGTTATTTGACAACAACAACAACAACAACAA 3' all_isotig05829	all_isotig05829:1:741:+	634	58	1
	||||||||||||||||||x||
	3' ---------TGTTGTTGTTGTTGTTGTCGT- 5' miR5015
all_isotig05829~~[miR5565]	5' TGTTATTTGACAACAACAACAACAACAACAA 3' all_isotig05829	all_isotig05829:1:741:+	634	58	2.5
	ooo|||||||||x||||||
	3' -----GGGCTGTTGTTGGTGTTGT------- 5' miR5565
all_HMJB4WI01BE403~~[miR1862]	5' AAACAAAACCAACCACCCTCTTCATCGTGGA 3' all_HMJB4WI01BE403	all_HMJB4WI01BE403:1:277:+	56	291	4
	||||xx|||||x||||x|
	3' ----TTTTATTTGGTTGGAGCA--------- 5' miR1862
all_HMJB4WI01BE403~~[miR1862]	5' AAAACCAACCACCCTCTTCATCGTGGAGCTC 3' all_HMJB4WI01BE403	all_HMJB4WI01BE403:1:277:+	60	208	4
	||||xx|||||x||||x|
	3' TTTTATTTGGTTGGAGCA------------- 5' miR1862
all_HMJB4WI01BE403~~[miR1862]	5' AAAACAAAACCAACCACCCTCTTCATCGTGG 3' all_HMJB4WI01BE403	all_HMJB4WI01BE403:1:277:+	55	159	4
	||||xx|||||x||||x|
	3' -----TTTTATTTGGTTGGAGCA-------- 5' miR1862
all_HMJB4WI01BE403~~[miR1862]	5' AACAAAACCAACCACCCTCTTCATCGTGGAG 3' all_HMJB4WI01BE403	all_HMJB4WI01BE403:1:277:+	57	146	4
	||||xx|||||x||||x|
	3' ---TTTTATTTGGTTGGAGCA---------- 5' miR1862
all_HMJB4WI01EOYNZ~~[mutant-m0518_3p]	5' CAGCATTCCGAGTAAGTCCTCAGCCTGGGGT 3' all_HMJB4WI01EOYNZ	all_HMJB4WI01EOYNZ:1:373:+	116	99	2.5
	|||x|o|||||||||||x|||
	3' -------GGCACGTTCAGGAGTCGCACC--- 5' mutant-m0518_3p
all_HMJB4WI01A66VB~~[miR5137]	5' AACGTCGTCTTCTTCTTCATCGCCGCCATCA 3' all_HMJB4WI01A66VB	all_HMJB4WI01A66VB:1:100:+	67	31	4
	|x||o|o||||||o||o|x|
	3' TCGCGGTAGAAGAGGAGGCA----------- 5' miR5137
all_HMJB4WI01COY3S~~[mutant-m0518_3p]	5' ACGCATTCCGAGTAAGTCCTCAGCCTGGGGT 3' all_HMJB4WI01COY3S	all_HMJB4WI01COY3S:1:402:+	185	99	2.5
	|||x|o|||||||||||x|||
	3' -------GGCACGTTCAGGAGTCGCACC--- 5' mutant-m0518_3p
all_isotig09415~~[miR5671]	5' CCATGGCACAGTTACCCGCCATTTCCGTGTT 3' all_isotig09415	all_isotig09415:1:601:+	91	40	4
	||o|||||x||oox||o||
	3' ----------CAGTGGGCAGTGGTGGTAC-- 5' miR5671
all_isotig09415~~[miR5671]	5' GTTACCCGCCATTTCCGTGTTCACCAGAAAG 3' all_isotig09415	all_isotig09415:1:601:+	101	30	4
	||o|||||x||oox||o||
	3' CAGTGGGCAGTGGTGGTAC------------ 5' miR5671
all_isotig09415~~[mutant-m0731_3p]	5' CATTGCTTCAATCTTTGCTTGGACAAGAGGA 3' all_isotig09415	all_isotig09415:1:601:+	154	30	4
	|xx|||o||||||||o|x|||
	3' GCCACGGAGTTAGAAGCAAAC---------- 5' mutant-m0731_3p
all_isotig09415~~[miR5671]	5' AGTTACCCGCCATTTCCGTGTTCACCAGAAA 3' all_isotig09415	all_isotig09415:1:601:+	100	25	4
	||o|||||x||oox||o||
	3' -CAGTGGGCAGTGGTGGTAC----------- 5' miR5671
all_isotig07315~~[miR5565]	5' TAAGCCTCCAGCCAACAACAACAACAACAAC 3' all_isotig07315	all_isotig07315:1:669:+	479	588	3
	||x|x|||||||x||||||
	3' -------GGGCTGTTGTTGGTGTTGT----- 5' miR5565
all_isotig07315~~[miR5565]	5' TTAAGCCTCCAGCCAACAACAACAACAACAA 3' all_isotig07315	all_isotig07315:1:669:+	478	58	3
	||x|x|||||||x||||||
	3' --------GGGCTGTTGTTGGTGTTGT---- 5' miR5565
all_isotig04806~~[mutant-m0600_3p]	5' TTCCACATCCCCTTCCTCCTCCTCCTCCTCC 3' all_isotig04806	all_isotig04806:1:810:+	167	54	4
	|x|x|||||||ox|o||||||
	3' -----GGAAGGGAAGGGAGGGGAGGA----- 5' mutant-m0600_3p
all_isotig04806~~[mutant-m0564_3p]	5' TTCCACATCCCCTTCCTCCTCCTCCTCCTCC 3' all_isotig04806	all_isotig04806:1:810:+	167	54	4
	|x|x|||||||ox|o||||||
	3' -----GGAAGGGAAGGGAGGGGAGGA----- 5' mutant-m0564_3p
all_isotig04806~~[mutant-m0586_3p]	5' TTCCACATCCCCTTCCTCCTCCTCCTCCTCC 3' all_isotig04806	all_isotig04806:1:810:+	167	54	4
	|x|x|||||||ox|o||||||
	3' -----GGAAGGGAAGGGAGGGGAGGA----- 5' mutant-m0586_3p
all_isotig04806~~[mutant-m0479_5p]	5' TTCCACATCCCCTTCCTCCTCCTCCTCCTCC 3' all_isotig04806	all_isotig04806:1:810:+	167	54	4
	|x|x|||||||ox|o||||||
	3' -----GGAAGGGAAGGGAGGGGAGGA----- 5' mutant-m0479_5p
all_isotig04806~~[mutant-m0424_5p]	5' TTCCACATCCCCTTCCTCCTCCTCCTCCTCC 3' all_isotig04806	all_isotig04806:1:810:+	167	54	4
	|x|x|||||||ox|o||||||
	3' -----GGAAGGGAAGGGAGGGGAGGA----- 5' mutant-m0424_5p
all_isotig04806~~[mutant-m0291_5p]	5' TTCCACATCCCCTTCCTCCTCCTCCTCCTCC 3' all_isotig04806	all_isotig04806:1:810:+	167	54	4
	|x|x|||||||ox|o||||||
	3' -----GGAAGGGAAGGGAGGGGAGGA----- 5' mutant-m0291_5p
all_isotig04806~~[mutant-m0574_3p]	5' TTCCACATCCCCTTCCTCCTCCTCCTCCTCC 3' all_isotig04806	all_isotig04806:1:810:+	167	54	4
	|x|x|||||||ox|o||||||
	3' -----GGAAGGGAAGGGAGGGGAGGA----- 5' mutant-m0574_3p
all_isotig04806~~[mutant-m0600_3p]	5' CTTCCACATCCCCTTCCTCCTCCTCCTCCTC 3' all_isotig04806	all_isotig04806:1:810:+	166	43	4
	|x|x|||||||ox|o||||||
	3' ------GGAAGGGAAGGGAGGGGAGGA---- 5' mutant-m0600_3p
all_isotig04806~~[mutant-m0564_3p]	5' CTTCCACATCCCCTTCCTCCTCCTCCTCCTC 3' all_isotig04806	all_isotig04806:1:810:+	166	43	4
	|x|x|||||||ox|o||||||
	3' ------GGAAGGGAAGGGAGGGGAGGA---- 5' mutant-m0564_3p
all_isotig04806~~[mutant-m0586_3p]	5' CTTCCACATCCCCTTCCTCCTCCTCCTCCTC 3' all_isotig04806	all_isotig04806:1:810:+	166	43	4
	|x|x|||||||ox|o||||||
	3' ------GGAAGGGAAGGGAGGGGAGGA---- 5' mutant-m0586_3p
all_isotig04806~~[mutant-m0479_5p]	5' CTTCCACATCCCCTTCCTCCTCCTCCTCCTC 3' all_isotig04806	all_isotig04806:1:810:+	166	43	4
	|x|x|||||||ox|o||||||
	3' ------GGAAGGGAAGGGAGGGGAGGA---- 5' mutant-m0479_5p
all_isotig04806~~[mutant-m0424_5p]	5' CTTCCACATCCCCTTCCTCCTCCTCCTCCTC 3' all_isotig04806	all_isotig04806:1:810:+	166	43	4
	|x|x|||||||ox|o||||||
	3' ------GGAAGGGAAGGGAGGGGAGGA---- 5' mutant-m0424_5p
all_isotig04806~~[mutant-m0291_5p]	5' CTTCCACATCCCCTTCCTCCTCCTCCTCCTC 3' all_isotig04806	all_isotig04806:1:810:+	166	43	4
	|x|x|||||||ox|o||||||
	3' ------GGAAGGGAAGGGAGGGGAGGA---- 5' mutant-m0291_5p
all_isotig04806~~[mutant-m0574_3p]	5' CTTCCACATCCCCTTCCTCCTCCTCCTCCTC 3' all_isotig04806	all_isotig04806:1:810:+	166	43	4
	|x|x|||||||ox|o||||||
	3' ------GGAAGGGAAGGGAGGGGAGGA---- 5' mutant-m0574_3p
all_isotig04806~~[mutant-m0600_3p]	5' CCACATCCCCTTCCTCCTCCTCCTCCTCCTC 3' all_isotig04806	all_isotig04806:1:810:+	169	36	4
	|x|x|||||||ox|o||||||
	3' ---GGAAGGGAAGGGAGGGGAGGA------- 5' mutant-m0600_3p
all_isotig04806~~[mutant-m0564_3p]	5' CCACATCCCCTTCCTCCTCCTCCTCCTCCTC 3' all_isotig04806	all_isotig04806:1:810:+	169	36	4
	|x|x|||||||ox|o||||||
	3' ---GGAAGGGAAGGGAGGGGAGGA------- 5' mutant-m0564_3p
all_isotig04806~~[mutant-m0586_3p]	5' CCACATCCCCTTCCTCCTCCTCCTCCTCCTC 3' all_isotig04806	all_isotig04806:1:810:+	169	36	4
	|x|x|||||||ox|o||||||
	3' ---GGAAGGGAAGGGAGGGGAGGA------- 5' mutant-m0586_3p
all_isotig04806~~[mutant-m0479_5p]	5' CCACATCCCCTTCCTCCTCCTCCTCCTCCTC 3' all_isotig04806	all_isotig04806:1:810:+	169	36	4
	|x|x|||||||ox|o||||||
	3' ---GGAAGGGAAGGGAGGGGAGGA------- 5' mutant-m0479_5p
all_isotig04806~~[mutant-m0424_5p]	5' CCACATCCCCTTCCTCCTCCTCCTCCTCCTC 3' all_isotig04806	all_isotig04806:1:810:+	169	36	4
	|x|x|||||||ox|o||||||
	3' ---GGAAGGGAAGGGAGGGGAGGA------- 5' mutant-m0424_5p
all_isotig04806~~[mutant-m0291_5p]	5' CCACATCCCCTTCCTCCTCCTCCTCCTCCTC 3' all_isotig04806	all_isotig04806:1:810:+	169	36	4
	|x|x|||||||ox|o||||||
	3' ---GGAAGGGAAGGGAGGGGAGGA------- 5' mutant-m0291_5p
all_isotig04806~~[mutant-m0574_3p]	5' CCACATCCCCTTCCTCCTCCTCCTCCTCCTC 3' all_isotig04806	all_isotig04806:1:810:+	169	36	4
	|x|x|||||||ox|o||||||
	3' ---GGAAGGGAAGGGAGGGGAGGA------- 5' mutant-m0574_3p
all_isotig04806~~[mutant-m0600_3p]	5' TCCACATCCCCTTCCTCCTCCTCCTCCTCCT 3' all_isotig04806	all_isotig04806:1:810:+	168	22	4
	|x|x|||||||ox|o||||||
	3' ----GGAAGGGAAGGGAGGGGAGGA------ 5' mutant-m0600_3p
all_isotig04806~~[mutant-m0564_3p]	5' TCCACATCCCCTTCCTCCTCCTCCTCCTCCT 3' all_isotig04806	all_isotig04806:1:810:+	168	22	4
	|x|x|||||||ox|o||||||
	3' ----GGAAGGGAAGGGAGGGGAGGA------ 5' mutant-m0564_3p
all_isotig04806~~[mutant-m0586_3p]	5' TCCACATCCCCTTCCTCCTCCTCCTCCTCCT 3' all_isotig04806	all_isotig04806:1:810:+	168	22	4
	|x|x|||||||ox|o||||||
	3' ----GGAAGGGAAGGGAGGGGAGGA------ 5' mutant-m0586_3p
all_isotig04806~~[mutant-m0479_5p]	5' TCCACATCCCCTTCCTCCTCCTCCTCCTCCT 3' all_isotig04806	all_isotig04806:1:810:+	168	22	4
	|x|x|||||||ox|o||||||
	3' ----GGAAGGGAAGGGAGGGGAGGA------ 5' mutant-m0479_5p
all_isotig04806~~[mutant-m0424_5p]	5' TCCACATCCCCTTCCTCCTCCTCCTCCTCCT 3' all_isotig04806	all_isotig04806:1:810:+	168	22	4
	|x|x|||||||ox|o||||||
	3' ----GGAAGGGAAGGGAGGGGAGGA------ 5' mutant-m0424_5p
all_isotig04806~~[mutant-m0291_5p]	5' TCCACATCCCCTTCCTCCTCCTCCTCCTCCT 3' all_isotig04806	all_isotig04806:1:810:+	168	22	4
	|x|x|||||||ox|o||||||
	3' ----GGAAGGGAAGGGAGGGGAGGA------ 5' mutant-m0291_5p
all_isotig04806~~[mutant-m0574_3p]	5' TCCACATCCCCTTCCTCCTCCTCCTCCTCCT 3' all_isotig04806	all_isotig04806:1:810:+	168	22	4
	|x|x|||||||ox|o||||||
	3' ----GGAAGGGAAGGGAGGGGAGGA------ 5' mutant-m0574_3p
all_HMJB4WI02IX91J~~[mutant-m0587_3p]	5' ACTCACAACCATTTATGCGCTGGAGAGACCG 3' all_HMJB4WI02IX91J	all_HMJB4WI02IX91J:1:397:+	20	237	4
	||ox||x|||||o|x||||||
	3' TGGCTGCTGGTAGAGACGCGA---------- 5' mutant-m0587_3p
all_isotig20620~~[miR172]	5' ACGCTGCAGCATCATCAGGATTCTCTACCGC 3' all_isotig20620	all_isotig20620:1:423:+	38	309	1.5
	x|||||||||||||o||||||
	3' ---TACGTCGTAGTAGTTCTAAGA------- 5' miR172
all_HMJB4WI01CX8XM~~[mutant-m0587_3p]	5' ACTCACAACCATTTATGCGCTGGAGAGACCG 3' all_HMJB4WI01CX8XM	all_HMJB4WI01CX8XM:1:383:+	116	237	4
	||ox||x|||||o|x||||||
	3' TGGCTGCTGGTAGAGACGCGA---------- 5' mutant-m0587_3p
all_HMJB4WI01CX8XM~~[mutant-m0587_3p]	5' AACGTAAACTCACAACCATTTATGCGCTGGA 3' all_HMJB4WI01CX8XM	all_HMJB4WI01CX8XM:1:383:+	109	193	4
	||ox||x|||||o|x||||||
	3' -------TGGCTGCTGGTAGAGACGCGA--- 5' mutant-m0587_3p
all_HMJB4WI02F7B8D~~[mutant-m0587_3p]	5' ACTCACAACCATTTATGCGCTGGAGAGACCG 3' all_HMJB4WI02F7B8D	all_HMJB4WI02F7B8D:1:405:+	169	237	4
	||ox||x|||||o|x||||||
	3' TGGCTGCTGGTAGAGACGCGA---------- 5' mutant-m0587_3p
all_HMK61HD01BZGF9~~[miR5205]	5' CGGCTCTCTCCGACCCAATGTATACCGAGAT 3' all_HMK61HD01BZGF9	all_HMK61HD01BZGF9:1:476:+	151	39	4
	|||o|||||x||||xxo||||
	3' ---GAGGGAGGCAGGGTATTATAT------- 5' miR5205
all_HMJB4WI01A4YIO~~[mutant-m0587_3p]	5' ACTCACAACCATTTATGCGCTGGAGAGACCG 3' all_HMJB4WI01A4YIO	all_HMJB4WI01A4YIO:1:459:+	109	237	4
	||ox||x|||||o|x||||||
	3' TGGCTGCTGGTAGAGACGCGA---------- 5' mutant-m0587_3p
all_HMJB4WI01A4YIO~~[mutant-m0587_3p]	5' AACGTAAACTCACAACCATTTATGCGCTGGA 3' all_HMJB4WI01A4YIO	all_HMJB4WI01A4YIO:1:459:+	102	193	4
	||ox||x|||||o|x||||||
	3' -------TGGCTGCTGGTAGAGACGCGA--- 5' mutant-m0587_3p
all_HMK61HD02H6LCV~~[mutant-m0518_3p]	5' CAGCATTCCGAGTAAGTCCTCAGCCTGGGGT 3' all_HMK61HD02H6LCV	all_HMK61HD02H6LCV:1:137:+	117	80	2.5
	|||x|o|||||||||||x|||
	3' -------GGCACGTTCAGGAGTCGCACC--- 5' mutant-m0518_3p
all_HMK61HD02H6LCV~~[mutant-m0518_3p]	5' GGCAGCATTCCGAGTAAGTCCTCAGCCTGGG 3' all_HMK61HD02H6LCV	all_HMK61HD02H6LCV:1:137:+	115	32	2.5
	|||x|o|||||||||||x|||
	3' ---------GGCACGTTCAGGAGTCGCACC- 5' mutant-m0518_3p
all_HMK61HD02H6LCV~~[mutant-m0518_3p]	5' GCAGCATTCCGAGTAAGTCCTCAGCCTGGGG 3' all_HMK61HD02H6LCV	all_HMK61HD02H6LCV:1:137:+	116	19	2.5
	|||x|o|||||||||||x|||
	3' --------GGCACGTTCAGGAGTCGCACC-- 5' mutant-m0518_3p
all_HMK61HD01D2FCX~~[miR1436]	5' ACACATCTGCTCCCTCCGTTCCTAAATATTT 3' all_HMK61HD01D2FCX	all_HMK61HD01D2FCX:1:465:+	114	41	3
	o||||||||||o||xx|||||
	3' --------TGAGGGAGGCAGGGTATTATA-- 5' miR1436
all_HMK61HD01D2FCX~~[miR5205]	5' ACACATCTGCTCCCTCCGTTCCTAAATATTT 3' all_HMK61HD01D2FCX	all_HMK61HD01D2FCX:1:465:+	114	41	3.5
	||||||||||o||xx|||||x
	3' ---------GAGGGAGGCAGGGTATTATAT- 5' miR5205
all_HMK61HD01D2FCX~~[miR1132]	5' ACACATCTGCTCCCTCCGTTCCTAAATATTT 3' all_HMK61HD01D2FCX	all_HMK61HD01D2FCX:1:465:+	114	41	3
	|||||||||||||x|||||xx
	3' ---------GAGGGAGGCAAGGTTTTATCT- 5' miR1132
all_HMK61HD01D2FCX~~[miR1439]	5' ACACATCTGCTCCCTCCGTTCCTAAATATTT 3' all_HMK61HD01D2FCX	all_HMK61HD01D2FCX:1:465:+	114	41	2.5
	x|o|||||||||||||x||||
	3' ------AATGAGGGAGGCAAGGTTTTA---- 5' miR1439
all_HMK61HD01D2FCX~~[miR5175]	5' ACACATCTGCTCCCTCCGTTCCTAAATATTT 3' all_HMK61HD01D2FCX	all_HMK61HD01D2FCX:1:465:+	114	41	0
	|||||||||||||||||||||
	3' ---------GAGGGAGGCAAGGATTTATAA- 5' miR5175
all_isotig16858~~[miR5565]	5' TCCTCCGCGACAACATCCAGGGCATCACCAA 3' all_isotig16858	all_isotig16858:1:481:+	95	156	4
	|x||||||||x|||xoo||
	3' -----GGGCTGTTGTTGGTGTTGT------- 5' miR5565
all_isotig16858~~[miR5565]	5' CTCCGCGACAACATCCAGGGCATCACCAAGC 3' all_isotig16858	all_isotig16858:1:481:+	97	112	4
	|x||||||||x|||xoo||
	3' ---GGGCTGTTGTTGGTGTTGT--------- 5' miR5565
all_isotig16858~~[miR5565]	5' GAAGGTCCTCCGCGACAACATCCAGGGCATC 3' all_isotig16858	all_isotig16858:1:481:+	90	90	4
	|x||||||||x|||xoo||
	3' ----------GGGCTGTTGTTGGTGTTGT-- 5' miR5565
all_HMJB4WI02IRBP0~~[mutant-m0587_3p]	5' ACTCACAACCATTTATGCGCTGGAGAGACCG 3' all_HMJB4WI02IRBP0	all_HMJB4WI02IRBP0:1:239:+	118	237	4
	||ox||x|||||o|x||||||
	3' TGGCTGCTGGTAGAGACGCGA---------- 5' mutant-m0587_3p
all_HMJB4WI02IRBP0~~[mutant-m0587_3p]	5' AACGTAAACTCACAACCATTTATGCGCTGGA 3' all_HMJB4WI02IRBP0	all_HMJB4WI02IRBP0:1:239:+	111	193	4
	||ox||x|||||o|x||||||
	3' -------TGGCTGCTGGTAGAGACGCGA--- 5' mutant-m0587_3p
all_HMJB4WI02F3W4B~~[mutant-m0587_3p]	5' ACTCACAACCATTTATGCGCTGGAGAGACCG 3' all_HMJB4WI02F3W4B	all_HMJB4WI02F3W4B:1:454:+	173	237	4
	||ox||x|||||o|x||||||
	3' TGGCTGCTGGTAGAGACGCGA---------- 5' mutant-m0587_3p
all_HMJB4WI02F3W4B~~[mutant-m0587_3p]	5' AACGTAAACTCACAACCATTTATGCGCTGGA 3' all_HMJB4WI02F3W4B	all_HMJB4WI02F3W4B:1:454:+	166	193	4
	||ox||x|||||o|x||||||
	3' -------TGGCTGCTGGTAGAGACGCGA--- 5' mutant-m0587_3p
all_isotig10834~~[miR414]	5' TGGTGAATGATGATGATGATGATGATGATGA 3' all_isotig10834	all_isotig10834:1:570:+	296	30	4
	|xo||o||||||||x|||||x
	3' --------CGGCTGCTACTACTTCTACTC-- 5' miR414
all_HMK61HD02IHZV6~~[mutant-m0587_3p]	5' ACTCACAACCATTTATGCGCTGGAGAGACCG 3' all_HMK61HD02IHZV6	all_HMK61HD02IHZV6:1:228:+	70	237	4
	||ox||x|||||o|x||||||
	3' TGGCTGCTGGTAGAGACGCGA---------- 5' mutant-m0587_3p
all_HMK61HD02IHZV6~~[mutant-m0587_3p]	5' AACGTAAACTCACAACCATTTATGCGCTGGA 3' all_HMK61HD02IHZV6	all_HMK61HD02IHZV6:1:228:+	63	193	4
	||ox||x|||||o|x||||||
	3' -------TGGCTGCTGGTAGAGACGCGA--- 5' mutant-m0587_3p
all_HMJB4WI02HS7MC~~[mutant-m0587_3p]	5' ACTCACAACCATTTATGCGCTGGAGAGACCG 3' all_HMJB4WI02HS7MC	all_HMJB4WI02HS7MC:1:541:+	237	237	4
	||ox||x|||||o|x||||||
	3' TGGCTGCTGGTAGAGACGCGA---------- 5' mutant-m0587_3p
all_isotig03328~~[miR3633]	5' CGTCTTTGCTGCATTATCCTTTCATCATGTT 3' all_isotig03328	all_isotig03328:1:979:+	716	24	4
	||o|x|||x||o||||x|||
	3' ---GAGAGGACATAGTAGGTAAG-------- 5' miR3633
all_HMJB4WI02F08Q1~~[mutant-m0587_3p]	5' ACTCACAACCATTTATGCGCTGGAGAGACCG 3' all_HMJB4WI02F08Q1	all_HMJB4WI02F08Q1:1:374:+	20	237	4
	||ox||x|||||o|x||||||
	3' TGGCTGCTGGTAGAGACGCGA---------- 5' mutant-m0587_3p
all_HMK61HD01CH44Q~~[miR4993]	5' TCGGCGTCCTCAACACGCCGTCGTGGTACAC 3' all_HMK61HD01CH44Q	all_HMK61HD01CH44Q:1:107:+	79	101	4
	|o|||||x||xx||||o|
	3' ----GTAGGAGGTGGTCGGCGG--------- 5' miR4993
all_HMK61HD01CH44Q~~[miR4993]	5' AAGATCGGCGTCCTCAACACGCCGTCGTGGT 3' all_HMK61HD01CH44Q	all_HMK61HD01CH44Q:1:107:+	75	71	4
	|o|||||x||xx||||o|
	3' --------GTAGGAGGTGGTCGGCGG----- 5' miR4993
all_HMK61HD01CH44Q~~[miR4993]	5' AGATCGGCGTCCTCAACACGCCGTCGTGGTA 3' all_HMK61HD01CH44Q	all_HMK61HD01CH44Q:1:107:+	76	68	4
	|o|||||x||xx||||o|
	3' -------GTAGGAGGTGGTCGGCGG------ 5' miR4993
all_HMK61HD01CH44Q~~[miR4993]	5' GATCGGCGTCCTCAACACGCCGTCGTGGTAC 3' all_HMK61HD01CH44Q	all_HMK61HD01CH44Q:1:107:+	77	33	4
	|o|||||x||xx||||o|
	3' ------GTAGGAGGTGGTCGGCGG------- 5' miR4993
all_HMK61HD01CH44Q~~[miR4993]	5' GCGTCCTCAACACGCCGTCGTGGTACACCGC 3' all_HMK61HD01CH44Q	all_HMK61HD01CH44Q:1:107:+	82	26	4
	|o|||||x||xx||||o|
	3' -GTAGGAGGTGGTCGGCGG------------ 5' miR4993
all_HMK61HD01CH44Q~~[miR4993]	5' ACCAAGATCGGCGTCCTCAACACGCCGTCGT 3' all_HMK61HD01CH44Q	all_HMK61HD01CH44Q:1:107:+	72	25	4
	|o|||||x||xx||||o|
	3' -----------GTAGGAGGTGGTCGGCGG-- 5' miR4993
all_HMK61HD01CH44Q~~[miR4993]	5' CAAGATCGGCGTCCTCAACACGCCGTCGTGG 3' all_HMK61HD01CH44Q	all_HMK61HD01CH44Q:1:107:+	74	24	4
	|o|||||x||xx||||o|
	3' ---------GTAGGAGGTGGTCGGCGG---- 5' miR4993
all_HMK61HD01CH44Q~~[miR4993]	5' ATCGGCGTCCTCAACACGCCGTCGTGGTACA 3' all_HMK61HD01CH44Q	all_HMK61HD01CH44Q:1:107:+	78	23	4
	|o|||||x||xx||||o|
	3' -----GTAGGAGGTGGTCGGCGG-------- 5' miR4993
all_HMK61HD01CH44Q~~[miR4993]	5' CCAAGATCGGCGTCCTCAACACGCCGTCGTG 3' all_HMK61HD01CH44Q	all_HMK61HD01CH44Q:1:107:+	73	23	4
	|o|||||x||xx||||o|
	3' ----------GTAGGAGGTGGTCGGCGG--- 5' miR4993
all_HMK61HD01CH44Q~~[miR4993]	5' CGGCGTCCTCAACACGCCGTCGTGGTACACC 3' all_HMK61HD01CH44Q	all_HMK61HD01CH44Q:1:107:+	80	19	4
	|o|||||x||xx||||o|
	3' ---GTAGGAGGTGGTCGGCGG---------- 5' miR4993
all_isotig10336~~[miR5144]	5' GGGGCTCTTCTTCTCCAGCATCGGCGAGGAG 3' all_isotig10336	all_isotig10336:1:582:+	290	33	4
	x||||||x|||||x|oo||||
	3' -------CAGAAGAAGTCGTCGTTGCTC--- 5' miR5144
all_isotig10336~~[miR5144]	5' GGGCTCTTCTTCTCCAGCATCGGCGAGGAGC 3' all_isotig10336	all_isotig10336:1:582:+	291	29	4
	x||||||x|||||x|oo||||
	3' ------CAGAAGAAGTCGTCGTTGCTC---- 5' miR5144
all_HMJB4WI01CPT71~~[mutant-m0587_3p]	5' ACTCACAACCATTTATGCGCTGGAGAGACCG 3' all_HMJB4WI01CPT71	all_HMJB4WI01CPT71:1:463:+	335	237	4
	||ox||x|||||o|x||||||
	3' TGGCTGCTGGTAGAGACGCGA---------- 5' mutant-m0587_3p
all_HMK61HD02G6PKY~~[miR4993]	5' TCCTCCTCCACAGGCAGCCGTCAGACACCGA 3' all_HMK61HD02G6PKY	all_HMK61HD02G6PKY:1:288:+	157	28	3.5
	|x||||||||xo||x|||
	3' -GTAGGAGGTGGTCGGCGG------------ 5' miR4993
all_isotig20216~~[miR1436]	5' GGGGAAATACTCCCTCCGTTCCAAAATAGAT 3' all_isotig20216	all_isotig20216:1:429:+	171	240	2.5
	|||||||||||o|||x||||x
	3' --------TGAGGGAGGCAGGGTATTATA-- 5' miR1436
all_isotig20216~~[mutant-m0149_3p]	5' GGGGAAATACTCCCTCCGTTCCAAAATAGAT 3' all_isotig20216	all_isotig20216:1:429:+	171	240	4
	o|||||x|x|||||||||ox|
	3' ----------GGGGAGACTAGGTTTTATTCA 5' mutant-m0149_3p
all_isotig20216~~[miR5205]	5' GGGGAAATACTCCCTCCGTTCCAAAATAGAT 3' all_isotig20216	all_isotig20216:1:429:+	171	240	2.5
	||||||||||o|||x||||x|
	3' ---------GAGGGAGGCAGGGTATTATAT- 5' miR5205
all_isotig20216~~[miR1132]	5' GGGGAAATACTCCCTCCGTTCCAAAATAGAT 3' all_isotig20216	all_isotig20216:1:429:+	171	240	0
	|||||||||||||||||||||
	3' ---------GAGGGAGGCAAGGTTTTATCT- 5' miR1132
all_isotig20216~~[miR5161]	5' GGGGAAATACTCCCTCCGTTCCAAAATAGAT 3' all_isotig20216	all_isotig20216:1:429:+	171	240	3
	||||||||||||x||||x|x
	3' ------TATGAGGGAGGCTAGGTATA----- 5' miR5161
all_isotig20216~~[mutant-m0338_3p]	5' GGGGAAATACTCCCTCCGTTCCAAAATAGAT 3' all_isotig20216	all_isotig20216:1:429:+	171	240	4
	o|||||x|x|||||||||ox|
	3' ----------GGGGAGACTAGGTTTTATTCA 5' mutant-m0338_3p
all_isotig20216~~[mutant-m0519_3p]	5' GGGGAAATACTCCCTCCGTTCCAAAATAGAT 3' all_isotig20216	all_isotig20216:1:429:+	171	240	4
	o|||||x|x|||||||||ox|
	3' ----------GGGGAGACTAGGTTTTATTCA 5' mutant-m0519_3p
all_isotig20216~~[miR1439]	5' GGGGAAATACTCCCTCCGTTCCAAAATAGAT 3' all_isotig20216	all_isotig20216:1:429:+	171	240	1
	x||||||||||||||||||||
	3' ------AATGAGGGAGGCAAGGTTTTA---- 5' miR1439
all_isotig20216~~[miR5175]	5' GGGGAAATACTCCCTCCGTTCCAAAATAGAT 3' all_isotig20216	all_isotig20216:1:429:+	171	240	3
	|||||||||||||x|||||xx
	3' ---------GAGGGAGGCAAGGATTTATAA- 5' miR5175
all_isotig20216~~[miR1436]	5' GGGAAATACTCCCTCCGTTCCAAAATAGATG 3' all_isotig20216	all_isotig20216:1:429:+	172	32	2.5
	|||||||||||o|||x||||x
	3' -------TGAGGGAGGCAGGGTATTATA--- 5' miR1436
all_isotig20216~~[mutant-m0149_3p]	5' GGGAAATACTCCCTCCGTTCCAAAATAGATG 3' all_isotig20216	all_isotig20216:1:429:+	172	32	4
	o|||||x|x|||||||||ox|
	3' ---------GGGGAGACTAGGTTTTATTCA- 5' mutant-m0149_3p
all_isotig20216~~[miR5205]	5' GGGAAATACTCCCTCCGTTCCAAAATAGATG 3' all_isotig20216	all_isotig20216:1:429:+	172	32	2.5
	||||||||||o|||x||||x|
	3' --------GAGGGAGGCAGGGTATTATAT-- 5' miR5205
all_isotig20216~~[miR1132]	5' GGGAAATACTCCCTCCGTTCCAAAATAGATG 3' all_isotig20216	all_isotig20216:1:429:+	172	32	0
	|||||||||||||||||||||
	3' --------GAGGGAGGCAAGGTTTTATCT-- 5' miR1132
all_isotig20216~~[miR5161]	5' GGGAAATACTCCCTCCGTTCCAAAATAGATG 3' all_isotig20216	all_isotig20216:1:429:+	172	32	3
	||||||||||||x||||x|x
	3' -----TATGAGGGAGGCTAGGTATA------ 5' miR5161
all_isotig20216~~[mutant-m0338_3p]	5' GGGAAATACTCCCTCCGTTCCAAAATAGATG 3' all_isotig20216	all_isotig20216:1:429:+	172	32	4
	o|||||x|x|||||||||ox|
	3' ---------GGGGAGACTAGGTTTTATTCA- 5' mutant-m0338_3p
all_isotig20216~~[mutant-m0519_3p]	5' GGGAAATACTCCCTCCGTTCCAAAATAGATG 3' all_isotig20216	all_isotig20216:1:429:+	172	32	4
	o|||||x|x|||||||||ox|
	3' ---------GGGGAGACTAGGTTTTATTCA- 5' mutant-m0519_3p
all_isotig20216~~[miR1439]	5' GGGAAATACTCCCTCCGTTCCAAAATAGATG 3' all_isotig20216	all_isotig20216:1:429:+	172	32	1
	x||||||||||||||||||||
	3' -----AATGAGGGAGGCAAGGTTTTA----- 5' miR1439
all_isotig20216~~[miR5175]	5' GGGAAATACTCCCTCCGTTCCAAAATAGATG 3' all_isotig20216	all_isotig20216:1:429:+	172	32	3
	|||||||||||||x|||||xx
	3' --------GAGGGAGGCAAGGATTTATAA-- 5' miR5175
all_isotig17599~~[miR2919]	5' TTCTGTTCGCCCCTCCCATCATTCAGAACCT 3' all_isotig17599	all_isotig17599:1:472:+	260	28	3.5
	|||||x||||||||xo|x||
	3' ---ACAAGAGGGGAGGGGGGGAA-------- 5' miR2919
all_isotig17998~~[miR5021]	5' GGTCTTCTTCTTCTTCTTCTTCTTCTTCTTC 3' all_isotig17998	all_isotig17998:1:470:+	227	1287	1
	||||||||||||||||||||x|
	3' ----AAGAAGAAGAAGAAGAAGAATA----- 5' miR5021
all_isotig17998~~[miR831]	5' GGTCTTCTTCTTCTTCTTCTTCTTCTTCTTC 3' all_isotig17998	all_isotig17998:1:470:+	227	1287	2
	||o|||||||||||x||o||||||
	3' --AGGAGAAGAAGAAGCAGGAGAAGA----- 5' miR831
all_isotig17998~~[miR5021]	5' CTTCTTCTTCTTCTTCTTCTTCTTCTTCTTC 3' all_isotig17998	all_isotig17998:1:470:+	233	1287	1
	||||||||||||||||||||x|
	3' -AAGAAGAAGAAGAAGAAGAATA-------- 5' miR5021
all_isotig17998~~[miR831]	5' CTTCTTCTTCTTCTTCTTCTTCTTCTTCTTC 3' all_isotig17998	all_isotig17998:1:470:+	233	1287	2
	||o|||||||||||x||o||||||
	3' --AGGAGAAGAAGAAGCAGGAGAAGA----- 5' miR831
all_isotig17998~~[miR5021]	5' CTTCTTCTTCTTCTTCTTCTTCTTCTTCTTC 3' all_isotig17998	all_isotig17998:1:470:+	236	1287	1
	||||||||||||||||||||x|
	3' -AAGAAGAAGAAGAAGAAGAATA-------- 5' miR5021
all_isotig17998~~[miR831]	5' CTTCTTCTTCTTCTTCTTCTTCTTCTTCTTC 3' all_isotig17998	all_isotig17998:1:470:+	236	1287	2
	||o|||||||||||x||o||||||
	3' --AGGAGAAGAAGAAGCAGGAGAAGA----- 5' miR831
all_isotig17998~~[miR5021]	5' CTTCTTCTTCTTCTTCTTCTTCTTCTTCTTC 3' all_isotig17998	all_isotig17998:1:470:+	230	1287	1
	||||||||||||||||||||x|
	3' -AAGAAGAAGAAGAAGAAGAATA-------- 5' miR5021
all_isotig17998~~[miR831]	5' CTTCTTCTTCTTCTTCTTCTTCTTCTTCTTC 3' all_isotig17998	all_isotig17998:1:470:+	230	1287	2
	||o|||||||||||x||o||||||
	3' --AGGAGAAGAAGAAGCAGGAGAAGA----- 5' miR831
all_isotig17998~~[miR5021]	5' CAGGGTCTTCTTCTTCTTCTTCTTCTTCTTC 3' all_isotig17998	all_isotig17998:1:470:+	224	1287	1
	||||||||||||||||||||x|
	3' -------AAGAAGAAGAAGAAGAAGAATA-- 5' miR5021
all_isotig17998~~[miR831]	5' CAGGGTCTTCTTCTTCTTCTTCTTCTTCTTC 3' all_isotig17998	all_isotig17998:1:470:+	224	1287	2
	||o|||||||||||x||o||||||
	3' -----AGGAGAAGAAGAAGCAGGAGAAGA-- 5' miR831
all_isotig17998~~[miR5021]	5' CTTCTTCTTCTTCTTCTTCTTCTTCTTCTTC 3' all_isotig17998	all_isotig17998:1:470:+	239	1287	1
	||||||||||||||||||||x|
	3' -AAGAAGAAGAAGAAGAAGAATA-------- 5' miR5021
all_isotig17998~~[miR831]	5' CTTCTTCTTCTTCTTCTTCTTCTTCTTCTTC 3' all_isotig17998	all_isotig17998:1:470:+	239	1287	2
	||o|||||||||||x||o||||||
	3' --AGGAGAAGAAGAAGCAGGAGAAGA----- 5' miR831
all_isotig17998~~[miR5021]	5' CCGCAGGGTCTTCTTCTTCTTCTTCTTCTTC 3' all_isotig17998	all_isotig17998:1:470:+	221	1287	2
	x|||||||||||||||||||x|
	3' -------AAGAAGAAGAAGAAGAAGAATA-- 5' miR5021
all_isotig17998~~[miR5021]	5' TTCTTCTTCTTCTTCTTCTTCTTCTTCTTCT 3' all_isotig17998	all_isotig17998:1:470:+	237	201	1
	||||||||||||||||||||x|
	3' AAGAAGAAGAAGAAGAAGAATA--------- 5' miR5021
all_isotig17998~~[miR831]	5' TTCTTCTTCTTCTTCTTCTTCTTCTTCTTCT 3' all_isotig17998	all_isotig17998:1:470:+	237	201	2
	||o|||||||||||x||o||||||
	3' -AGGAGAAGAAGAAGCAGGAGAAGA------ 5' miR831
all_isotig17998~~[miR5021]	5' CGCAGGGTCTTCTTCTTCTTCTTCTTCTTCT 3' all_isotig17998	all_isotig17998:1:470:+	222	201	1
	||||||||||||||||||||x|
	3' ---------AAGAAGAAGAAGAAGAAGAATA 5' miR5021
all_isotig17998~~[miR831]	5' CGCAGGGTCTTCTTCTTCTTCTTCTTCTTCT 3' all_isotig17998	all_isotig17998:1:470:+	222	201	2
	||o|||||||||||x||o||||||
	3' -------AGGAGAAGAAGAAGCAGGAGAAGA 5' miR831
all_isotig17998~~[miR5021]	5' GTCTTCTTCTTCTTCTTCTTCTTCTTCTTCT 3' all_isotig17998	all_isotig17998:1:470:+	228	201	1
	||||||||||||||||||||x|
	3' ---AAGAAGAAGAAGAAGAAGAATA------ 5' miR5021
all_isotig17998~~[miR831]	5' GTCTTCTTCTTCTTCTTCTTCTTCTTCTTCT 3' all_isotig17998	all_isotig17998:1:470:+	228	201	2
	||o|||||||||||x||o||||||
	3' -AGGAGAAGAAGAAGCAGGAGAAGA------ 5' miR831
all_HMJB4WI01EUUIG~~[miR5565]	5' CGAGAGGCCCACCTACACCAACCTCAACAGG 3' all_HMJB4WI01EUUIG	all_HMJB4WI01EUUIG:1:518:+	302	123	4
	x||x|||x|||||x|||||
	3' ----------GGGCTGTTGTTGGTGTTGT-- 5' miR5565
all_HMJB4WI01EUUIG~~[miR5565]	5' TCGAGAGGCCCACCTACACCAACCTCAACAG 3' all_HMJB4WI01EUUIG	all_HMJB4WI01EUUIG:1:518:+	301	60	4
	x||x|||x|||||x|||||
	3' -----------GGGCTGTTGTTGGTGTTGT- 5' miR5565
all_isotig11365~~[mutant-m0587_3p]	5' ACTCACAACCATTTATGCGCTGGAGAGACCG 3' all_isotig11365	all_isotig11365:1:548:+	425	237	4
	||ox||x|||||o|x||||||
	3' TGGCTGCTGGTAGAGACGCGA---------- 5' mutant-m0587_3p
all_isotig06281~~[miR5015]	5' CAGCAGCAGCAACAACAACAACAAGTCGTCT 3' all_isotig06281	all_isotig06281:1:712:+	157	35	2.5
	o||o||o|||||||||||x||
	3' --TGTTGTTGTTGTTGTTGTCGT-------- 5' miR5015
all_HMK61HD02IWF6H~~[mutant-m0587_3p]	5' ACTCACAACCATTTATGCGCTGGAGAGACCG 3' all_HMK61HD02IWF6H	all_HMK61HD02IWF6H:1:364:+	30	237	4
	||ox||x|||||o|x||||||
	3' TGGCTGCTGGTAGAGACGCGA---------- 5' mutant-m0587_3p
all_HMK61HD02IWF6H~~[mutant-m0587_3p]	5' AACGTAAACTCACAACCATTTATGCGCTGGA 3' all_HMK61HD02IWF6H	all_HMK61HD02IWF6H:1:364:+	23	193	4
	||ox||x|||||o|x||||||
	3' -------TGGCTGCTGGTAGAGACGCGA--- 5' mutant-m0587_3p
all_isotig01262~~[miR3452]	5' GGATGGCAGAGTACAAGGATGAGCTGTGGGA 3' all_isotig01262	all_isotig01262:1:512:+	51	27	4
	||x|||oo|x|o|o||||
	3' -------------GTACCTGTTAGGCGCCCT 5' miR3452
all_HMJB4WI01A0MJ3~~[mutant-m0587_3p]	5' ACTCACAACCATTTATGCGCTGGAGAGACCG 3' all_HMJB4WI01A0MJ3	all_HMJB4WI01A0MJ3:1:324:+	43	237	4
	||ox||x|||||o|x||||||
	3' TGGCTGCTGGTAGAGACGCGA---------- 5' mutant-m0587_3p
all_HMJB4WI01A0MJ3~~[mutant-m0587_3p]	5' AACGTAAACTCACAACCATTTATGCGCTGGA 3' all_HMJB4WI01A0MJ3	all_HMJB4WI01A0MJ3:1:324:+	36	193	4
	||ox||x|||||o|x||||||
	3' -------TGGCTGCTGGTAGAGACGCGA--- 5' mutant-m0587_3p
all_HMJB4WI01A0MJ3~~[mutant-m0587_3p]	5' ACGTAAACTCACAACCATTTATGCGCTGGAG 3' all_HMJB4WI01A0MJ3	all_HMJB4WI01A0MJ3:1:324:+	37	147	4
	||ox||x|||||o|x||||||
	3' ------TGGCTGCTGGTAGAGACGCGA---- 5' mutant-m0587_3p
all_HMJB4WI01D5O7E~~[mutant-m0587_3p]	5' ACTCACAACCATTTATGCGCTGGAGAGACCG 3' all_HMJB4WI01D5O7E	all_HMJB4WI01D5O7E:1:155:+	28	237	4
	||ox||x|||||o|x||||||
	3' TGGCTGCTGGTAGAGACGCGA---------- 5' mutant-m0587_3p
all_HMJB4WI01D5O7E~~[mutant-m0587_3p]	5' AACGTAAACTCACAACCATTTATGCGCTGGA 3' all_HMJB4WI01D5O7E	all_HMJB4WI01D5O7E:1:155:+	21	193	4
	||ox||x|||||o|x||||||
	3' -------TGGCTGCTGGTAGAGACGCGA--- 5' mutant-m0587_3p
all_HMJB4WI01D5O7E~~[mutant-m0587_3p]	5' ACGTAAACTCACAACCATTTATGCGCTGGAG 3' all_HMJB4WI01D5O7E	all_HMJB4WI01D5O7E:1:155:+	22	147	4
	||ox||x|||||o|x||||||
	3' ------TGGCTGCTGGTAGAGACGCGA---- 5' mutant-m0587_3p
all_HMK61HD01EZKLC~~[miR1436]	5' TGTATAATACTCCCTCCGTTCCTAAATATTT 3' all_HMK61HD01EZKLC	all_HMK61HD01EZKLC:1:307:+	194	41	2.5
	|||||||||||o||xx|||||
	3' --------TGAGGGAGGCAGGGTATTATA-- 5' miR1436
all_HMK61HD01EZKLC~~[miR5205]	5' TGTATAATACTCCCTCCGTTCCTAAATATTT 3' all_HMK61HD01EZKLC	all_HMK61HD01EZKLC:1:307:+	194	41	3.5
	||||||||||o||xx|||||x
	3' ---------GAGGGAGGCAGGGTATTATAT- 5' miR5205
all_HMK61HD01EZKLC~~[miR1132]	5' TGTATAATACTCCCTCCGTTCCTAAATATTT 3' all_HMK61HD01EZKLC	all_HMK61HD01EZKLC:1:307:+	194	41	3
	|||||||||||||x|||||xx
	3' ---------GAGGGAGGCAAGGTTTTATCT- 5' miR1132
all_HMK61HD01EZKLC~~[miR5161]	5' TGTATAATACTCCCTCCGTTCCTAAATATTT 3' all_HMK61HD01EZKLC	all_HMK61HD01EZKLC:1:307:+	194	41	4
	||||||||||||x|||xx|x
	3' ------TATGAGGGAGGCTAGGTATA----- 5' miR5161
all_HMK61HD01EZKLC~~[miR1439]	5' TGTATAATACTCCCTCCGTTCCTAAATATTT 3' all_HMK61HD01EZKLC	all_HMK61HD01EZKLC:1:307:+	194	41	2
	x|||||||||||||||x||||
	3' ------AATGAGGGAGGCAAGGTTTTA---- 5' miR1439
all_HMK61HD01EZKLC~~[miR5175]	5' TGTATAATACTCCCTCCGTTCCTAAATATTT 3' all_HMK61HD01EZKLC	all_HMK61HD01EZKLC:1:307:+	194	41	0
	|||||||||||||||||||||
	3' ---------GAGGGAGGCAAGGATTTATAA- 5' miR5175
all_HMK61HD01A0TRV~~[mutant-m0587_3p]	5' ACTCACAACCATTTATGCGCTGGAGAGACCG 3' all_HMK61HD01A0TRV	all_HMK61HD01A0TRV:1:536:+	457	237	4
	||ox||x|||||o|x||||||
	3' TGGCTGCTGGTAGAGACGCGA---------- 5' mutant-m0587_3p
all_HMK61HD01A0TRV~~[mutant-m0587_3p]	5' AACGTAAACTCACAACCATTTATGCGCTGGA 3' all_HMK61HD01A0TRV	all_HMK61HD01A0TRV:1:536:+	450	193	4
	||ox||x|||||o|x||||||
	3' -------TGGCTGCTGGTAGAGACGCGA--- 5' mutant-m0587_3p
all_HMK61HD01DVPMZ~~[miR5515]	5' ACTTTAGGACATCCTTGGGGAAATGCACCTG 3' all_HMK61HD01DVPMZ	all_HMK61HD01DVPMZ:1:132:+	32	968	3.5
	||o||||o|||x||x||o
	3' TGGAATCTTGTTGGTACT------------- 5' miR5515
all_HMK61HD01DVPMZ~~[miR5515]	5' CGGGGAACTTTAGGACATCCTTGGGGAAATG 3' all_HMK61HD01DVPMZ	all_HMK61HD01DVPMZ:1:132:+	26	542	3.5
	||o||||o|||x||x||o
	3' ------TGGAATCTTGTTGGTACT------- 5' miR5515
all_HMK61HD01DVPMZ~~[miR5515]	5' CCGGGGAACTTTAGGACATCCTTGGGGAAAT 3' all_HMK61HD01DVPMZ	all_HMK61HD01DVPMZ:1:132:+	25	388	3.5
	||o||||o|||x||x||o
	3' -------TGGAATCTTGTTGGTACT------ 5' miR5515
all_HMK61HD01DVPMZ~~[miR5515]	5' TTACGGCCGGGGAACTTTAGGACATCCTTGG 3' all_HMK61HD01DVPMZ	all_HMK61HD01DVPMZ:1:132:+	19	318	3.5
	||o||||o|||x||x||o
	3' -------------TGGAATCTTGTTGGTACT 5' miR5515
all_HMK61HD01DVPMZ~~[miR5515]	5' GGGGAACTTTAGGACATCCTTGGGGAAATGC 3' all_HMK61HD01DVPMZ	all_HMK61HD01DVPMZ:1:132:+	27	317	3.5
	||o||||o|||x||x||o
	3' -----TGGAATCTTGTTGGTACT-------- 5' miR5515
all_HMK61HD01DVPMZ~~[miR5515]	5' GGGAACTTTAGGACATCCTTGGGGAAATGCA 3' all_HMK61HD01DVPMZ	all_HMK61HD01DVPMZ:1:132:+	28	290	3.5
	||o||||o|||x||x||o
	3' ----TGGAATCTTGTTGGTACT--------- 5' miR5515
all_HMK61HD01DVPMZ~~[miR5515]	5' GAACTTTAGGACATCCTTGGGGAAATGCACC 3' all_HMK61HD01DVPMZ	all_HMK61HD01DVPMZ:1:132:+	30	289	3.5
	||o||||o|||x||x||o
	3' --TGGAATCTTGTTGGTACT----------- 5' miR5515
all_isotig08421~~[miR5015]	5' TGACCACTTAAAGAACAACAACAACAACAAC 3' all_isotig08421	all_isotig08421:1:631:+	237	588	4
	xx||x|||||||||||||x||
	3' --------TGTTGTTGTTGTTGTTGTCGT-- 5' miR5015
all_isotig08421~~[miR5015]	5' CAACAACAACAACAACAACAACAACAACAAC 3' all_isotig08421	all_isotig08421:1:631:+	255	588	1
	||||||||||||||||||x||
	3' --TGTTGTTGTTGTTGTTGTCGT-------- 5' miR5015
all_isotig08421~~[miR5565]	5' CAACAACAACAACAACAACAACAACAACAAC 3' all_isotig08421	all_isotig08421:1:631:+	255	588	4
	xx|x||||||||x||||||
	3' -GGGCTGTTGTTGGTGTTGT----------- 5' miR5565
all_isotig08421~~[miR5015]	5' CCACTTAAAGAACAACAACAACAACAACAAC 3' all_isotig08421	all_isotig08421:1:631:+	240	588	2
	|x||||||||||||||||x||
	3' --------TGTTGTTGTTGTTGTTGTCGT-- 5' miR5015
all_isotig08421~~[miR5565]	5' CCACTTAAAGAACAACAACAACAACAACAAC 3' all_isotig08421	all_isotig08421:1:631:+	240	588	4
	xx|x||||||||x||||||
	3' ----------GGGCTGTTGTTGGTGTTGT-- 5' miR5565
all_isotig08421~~[miR5015]	5' AAAGAACAACAACAACAACAACAACAACAAC 3' all_isotig08421	all_isotig08421:1:631:+	246	588	1
	||||||||||||||||||x||
	3' -----TGTTGTTGTTGTTGTTGTCGT----- 5' miR5015
all_isotig08421~~[miR5565]	5' AAAGAACAACAACAACAACAACAACAACAAC 3' all_isotig08421	all_isotig08421:1:631:+	246	588	4
	xx|x||||||||x||||||
	3' ----GGGCTGTTGTTGGTGTTGT-------- 5' miR5565
all_isotig08421~~[miR5015]	5' CAACAACAACAACAACAACAACAACAACAAC 3' all_isotig08421	all_isotig08421:1:631:+	252	588	1
	||||||||||||||||||x||
	3' --TGTTGTTGTTGTTGTTGTCGT-------- 5' miR5015
all_isotig08421~~[miR5565]	5' CAACAACAACAACAACAACAACAACAACAAC 3' all_isotig08421	all_isotig08421:1:631:+	252	588	4
	xx|x||||||||x||||||
	3' -GGGCTGTTGTTGGTGTTGT----------- 5' miR5565
all_isotig08421~~[miR5015]	5' GAACAACAACAACAACAACAACAACAACAAC 3' all_isotig08421	all_isotig08421:1:631:+	249	588	1
	||||||||||||||||||x||
	3' --TGTTGTTGTTGTTGTTGTCGT-------- 5' miR5015
all_isotig08421~~[miR5565]	5' GAACAACAACAACAACAACAACAACAACAAC 3' all_isotig08421	all_isotig08421:1:631:+	249	588	4
	xx|x||||||||x||||||
	3' -GGGCTGTTGTTGGTGTTGT----------- 5' miR5565
all_isotig08421~~[miR5015]	5' CTTAAAGAACAACAACAACAACAACAACAAC 3' all_isotig08421	all_isotig08421:1:631:+	243	588	1
	||||||||||||||||||x||
	3' --------TGTTGTTGTTGTTGTTGTCGT-- 5' miR5015
all_isotig08421~~[miR5565]	5' CTTAAAGAACAACAACAACAACAACAACAAC 3' all_isotig08421	all_isotig08421:1:631:+	243	588	4
	xx|x||||||||x||||||
	3' -------GGGCTGTTGTTGGTGTTGT----- 5' miR5565
all_isotig08421~~[miR5015]	5' TTGACCACTTAAAGAACAACAACAACAACAA 3' all_isotig08421	all_isotig08421:1:631:+	236	58	4
	xx||x|||||||||||||x||
	3' ---------TGTTGTTGTTGTTGTTGTCGT- 5' miR5015
all_isotig08421~~[miR5015]	5' ACAACAACAACAACAACAACAACAACAACAA 3' all_isotig08421	all_isotig08421:1:631:+	254	58	1
	||||||||||||||||||x||
	3' TGTTGTTGTTGTTGTTGTCGT---------- 5' miR5015
all_isotig08421~~[miR5565]	5' ACAACAACAACAACAACAACAACAACAACAA 3' all_isotig08421	all_isotig08421:1:631:+	254	58	4
	xx|x||||||||x||||||
	3' --GGGCTGTTGTTGGTGTTGT---------- 5' miR5565
all_isotig08421~~[miR5015]	5' ACCACTTAAAGAACAACAACAACAACAACAA 3' all_isotig08421	all_isotig08421:1:631:+	239	58	2
	|x||||||||||||||||x||
	3' ---------TGTTGTTGTTGTTGTTGTCGT- 5' miR5015
all_isotig08421~~[miR5565]	5' ACCACTTAAAGAACAACAACAACAACAACAA 3' all_isotig08421	all_isotig08421:1:631:+	239	58	4
	xx|x||||||||x||||||
	3' -----------GGGCTGTTGTTGGTGTTGT- 5' miR5565
all_isotig08421~~[miR5015]	5' TAAAGAACAACAACAACAACAACAACAACAA 3' all_isotig08421	all_isotig08421:1:631:+	245	58	1
	||||||||||||||||||x||
	3' ------TGTTGTTGTTGTTGTTGTCGT---- 5' miR5015
all_isotig08421~~[miR5565]	5' TAAAGAACAACAACAACAACAACAACAACAA 3' all_isotig08421	all_isotig08421:1:631:+	245	58	4
	xx|x||||||||x||||||
	3' -----GGGCTGTTGTTGGTGTTGT------- 5' miR5565
all_isotig08421~~[miR5015]	5' ACAACAACAACAACAACAACAACAACAACAA 3' all_isotig08421	all_isotig08421:1:631:+	251	58	1
	||||||||||||||||||x||
	3' TGTTGTTGTTGTTGTTGTCGT---------- 5' miR5015
all_isotig08421~~[miR5565]	5' ACAACAACAACAACAACAACAACAACAACAA 3' all_isotig08421	all_isotig08421:1:631:+	251	58	4
	xx|x||||||||x||||||
	3' --GGGCTGTTGTTGGTGTTGT---------- 5' miR5565
all_isotig04426~~[miR5144]	5' GGGGCTCTTCTTCTCCAGCATCGGCGAGGAG 3' all_isotig04426	all_isotig04426:1:822:+	386	33	4
	x||||||x|||||x|oo||||
	3' -------CAGAAGAAGTCGTCGTTGCTC--- 5' miR5144
all_isotig04426~~[miR5144]	5' GGGCTCTTCTTCTCCAGCATCGGCGAGGAGC 3' all_isotig04426	all_isotig04426:1:822:+	387	29	4
	x||||||x|||||x|oo||||
	3' ------CAGAAGAAGTCGTCGTTGCTC---- 5' miR5144
all_HMJB4WI02IT9P7~~[mutant-m0587_3p]	5' ACCCACAACCATTTATGCGCTGGAGAGACCG 3' all_HMJB4WI02IT9P7	all_HMJB4WI02IT9P7:1:160:+	102	237	3.5
	|||x||x|||||o|x||||||
	3' TGGCTGCTGGTAGAGACGCGA---------- 5' mutant-m0587_3p
all_HMJB4WI02IT9P7~~[mutant-m0587_3p]	5' AACGTAAACCCACAACCATTTATGCGCTGGA 3' all_HMJB4WI02IT9P7	all_HMJB4WI02IT9P7:1:160:+	95	193	3.5
	|||x||x|||||o|x||||||
	3' -------TGGCTGCTGGTAGAGACGCGA--- 5' mutant-m0587_3p
all_HMJB4WI02IT9P7~~[mutant-m0587_3p]	5' ACGTAAACCCACAACCATTTATGCGCTGGAG 3' all_HMJB4WI02IT9P7	all_HMJB4WI02IT9P7:1:160:+	96	147	3.5
	|||x||x|||||o|x||||||
	3' ------TGGCTGCTGGTAGAGACGCGA---- 5' mutant-m0587_3p
all_HMJB4WI02IT9P7~~[mutant-m0587_3p]	5' CGTAAACCCACAACCATTTATGCGCTGGAGA 3' all_HMJB4WI02IT9P7	all_HMJB4WI02IT9P7:1:160:+	97	89	3.5
	|||x||x|||||o|x||||||
	3' -----TGGCTGCTGGTAGAGACGCGA----- 5' mutant-m0587_3p
all_isotig21453~~[mutant-m0223_5p]	5' CCGTGCCCGCTCCTCCACCATCGTCGCCAGC 3' all_isotig21453	all_isotig21453:1:400:+	65	848	3
	|||x|x|||||||||||||x|
	3' ---ACGCGAGAGGAGGTGGTAGAA------- 5' mutant-m0223_5p
all_isotig01400~~[miR5369]	5' GACCAGAACTTCCTCCTGTTCTTCATGGAAT 3' all_isotig01400	all_isotig01400:1:2362:+	909	20	4
	x|x||x|||||||x|||||
	3' ----GCATGTAGGAGGAAAAGAA-------- 5' miR5369
all_HMK61HD02F4P86~~[miR3455]	5' GCACAGCCGCGCATCCACCGTTGCTAGCAAG 3' all_HMK61HD02F4P86	all_HMK61HD02F4P86:1:254:+	69	118	4
	o||||x||x|ox||||||||
	3' TGTGTAGGAGTATAGGTGGC----------- 5' miR3455
all_HMK61HD02F4P86~~[miR3455]	5' CGATCACCAGCACAGCCGCGCATCCACCGTT 3' all_HMK61HD02F4P86	all_HMK61HD02F4P86:1:254:+	60	46	4
	o||||x||x|ox||||||||
	3' ---------TGTGTAGGAGTATAGGTGGC-- 5' miR3455
all_HMK61HD02F4P86~~[miR3455]	5' AGCACAGCCGCGCATCCACCGTTGCTAGCAA 3' all_HMK61HD02F4P86	all_HMK61HD02F4P86:1:254:+	68	29	4
	o||||x||x|ox||||||||
	3' -TGTGTAGGAGTATAGGTGGC---------- 5' miR3455
all_isotig02423~~[mutant-m0322_3p]	5' CCTGACCATCCTACAGATGCTCAGGCAGAAT 3' all_isotig02423	all_isotig02423:1:1159:+	875	22	3.5
	|x|||||o|o|xo||||||||
	3' --------ACGATGTTTGCAGGTCCGTCT-- 5' mutant-m0322_3p
all_isotig02423~~[mutant-m0302_3p]	5' CCTGACCATCCTACAGATGCTCAGGCAGAAT 3' all_isotig02423	all_isotig02423:1:1159:+	875	22	3.5
	|x|||||o|o|xo||||||||
	3' --------ACGATGTTTGCAGGTCCGTCT-- 5' mutant-m0302_3p
all_isotig14643~~[miR1513]	5' GAATCGGTCAAGATTTCTCTCAAGGACTGTT 3' all_isotig14643	all_isotig14643:1:505:+	265	77	3
	|o||||x|||||||||||xo
	3' ----GTCAGTACTAAAGAGAGTAT------- 5' miR1513
all_isotig14643~~[miR1513]	5' AATCGGTCAAGATTTCTCTCAAGGACTGTTT 3' all_isotig14643	all_isotig14643:1:505:+	266	26	3
	|o||||x|||||||||||xo
	3' ---GTCAGTACTAAAGAGAGTAT-------- 5' miR1513
all_HMJB4WI01EZEY8~~[miR5515]	5' ACTTTAGGACATCCTTGGGGAAATGCACCTG 3' all_HMJB4WI01EZEY8	all_HMJB4WI01EZEY8:1:98:+	62	968	3.5
	||o||||o|||x||x||o
	3' TGGAATCTTGTTGGTACT------------- 5' miR5515
all_HMJB4WI01EZEY8~~[miR5515]	5' GGAGGAACTTTAGGACATCCTTGGGGAAATG 3' all_HMJB4WI01EZEY8	all_HMJB4WI01EZEY8:1:98:+	56	542	3.5
	||o||||o|||x||x||o
	3' ------TGGAATCTTGTTGGTACT------- 5' miR5515
all_HMK61HD01B6TCW~~[mutant-m0587_3p]	5' ACTCACAACCATTTATGCGCTGGAGAGACCG 3' all_HMK61HD01B6TCW	all_HMK61HD01B6TCW:1:194:+	171	237	4
	||ox||x|||||o|x||||||
	3' TGGCTGCTGGTAGAGACGCGA---------- 5' mutant-m0587_3p
all_HMK61HD01B6TCW~~[mutant-m0587_3p]	5' AACGTAAACTCACAACCATTTATGCGCTGGA 3' all_HMK61HD01B6TCW	all_HMK61HD01B6TCW:1:194:+	164	193	4
	||ox||x|||||o|x||||||
	3' -------TGGCTGCTGGTAGAGACGCGA--- 5' mutant-m0587_3p
all_HMK61HD01B6TCW~~[mutant-m0587_3p]	5' ACGTAAACTCACAACCATTTATGCGCTGGAG 3' all_HMK61HD01B6TCW	all_HMK61HD01B6TCW:1:194:+	165	147	4
	||ox||x|||||o|x||||||
	3' ------TGGCTGCTGGTAGAGACGCGA---- 5' mutant-m0587_3p
all_HMK61HD01CSVFT~~[miR1436]	5' TGGTATGTACTCCCTCCGTTCCTAAATATAA 3' all_HMK61HD01CSVFT	all_HMK61HD01CSVFT:1:264:+	178	56	2.5
	|||||||||||o||xx|||||
	3' --------TGAGGGAGGCAGGGTATTATA-- 5' miR1436
all_HMK61HD01CSVFT~~[miR5205]	5' TGGTATGTACTCCCTCCGTTCCTAAATATAA 3' all_HMK61HD01CSVFT	all_HMK61HD01CSVFT:1:264:+	178	56	2.5
	||||||||||o||xx||||||
	3' ---------GAGGGAGGCAGGGTATTATAT- 5' miR5205
all_HMK61HD01CSVFT~~[miR1132]	5' TGGTATGTACTCCCTCCGTTCCTAAATATAA 3' all_HMK61HD01CSVFT	all_HMK61HD01CSVFT:1:264:+	178	56	2
	|||||||||||||x|||||x|
	3' ---------GAGGGAGGCAAGGTTTTATCT- 5' miR1132
all_HMK61HD01CSVFT~~[miR1439]	5' TGGTATGTACTCCCTCCGTTCCTAAATATAA 3' all_HMK61HD01CSVFT	all_HMK61HD01CSVFT:1:264:+	178	56	2
	x|||||||||||||||x||||
	3' ------AATGAGGGAGGCAAGGTTTTA---- 5' miR1439
all_HMK61HD01CSVFT~~[miR5175]	5' TGGTATGTACTCCCTCCGTTCCTAAATATAA 3' all_HMK61HD01CSVFT	all_HMK61HD01CSVFT:1:264:+	178	56	1
	||||||||||||||||||||x
	3' ---------GAGGGAGGCAAGGATTTATAA- 5' miR5175
all_HMJB4WI01BSJ0N~~[mutant-m0518_3p]	5' CAGCATTCCGATAAAGTCCTCAGCCTGGGGT 3' all_HMJB4WI01BSJ0N	all_HMJB4WI01BSJ0N:1:548:+	480	99	4
	|||xxx|||||||||||x|||
	3' -------GGCACGTTCAGGAGTCGCACC--- 5' mutant-m0518_3p
all_HMK61HD01D9DL6~~[mutant-m0587_3p]	5' ACTCACAACCATTTATGCGCTGGAGAGACCG 3' all_HMK61HD01D9DL6	all_HMK61HD01D9DL6:1:284:+	108	237	4
	||ox||x|||||o|x||||||
	3' TGGCTGCTGGTAGAGACGCGA---------- 5' mutant-m0587_3p
all_HMK61HD01D9DL6~~[mutant-m0587_3p]	5' AACGTAAACTCACAACCATTTATGCGCTGGA 3' all_HMK61HD01D9DL6	all_HMK61HD01D9DL6:1:284:+	101	193	4
	||ox||x|||||o|x||||||
	3' -------TGGCTGCTGGTAGAGACGCGA--- 5' mutant-m0587_3p
all_HMK61HD01D9DL6~~[mutant-m0587_3p]	5' ACGTAAACTCACAACCATTTATGCGCTGGAG 3' all_HMK61HD01D9DL6	all_HMK61HD01D9DL6:1:284:+	102	147	4
	||ox||x|||||o|x||||||
	3' ------TGGCTGCTGGTAGAGACGCGA---- 5' mutant-m0587_3p
all_HMK61HD01DLP9W~~[miR4993]	5' TCGGCATCCTCAACACGCCGTCGTGGTACAC 3' all_HMK61HD01DLP9W	all_HMK61HD01DLP9W:1:197:+	137	101	3.5
	|||||||x||xx||||o|
	3' ----GTAGGAGGTGGTCGGCGG--------- 5' miR4993
all_HMK61HD01DLP9W~~[miR4993]	5' AAGATCGGCATCCTCAACACGCCGTCGTGGT 3' all_HMK61HD01DLP9W	all_HMK61HD01DLP9W:1:197:+	133	71	3.5
	|||||||x||xx||||o|
	3' --------GTAGGAGGTGGTCGGCGG----- 5' miR4993
all_HMK61HD01DLP9W~~[miR4993]	5' AGATCGGCATCCTCAACACGCCGTCGTGGTA 3' all_HMK61HD01DLP9W	all_HMK61HD01DLP9W:1:197:+	134	68	3.5
	|||||||x||xx||||o|
	3' -------GTAGGAGGTGGTCGGCGG------ 5' miR4993
all_HMJB4WI02JCRNN~~[mutant-m0587_3p]	5' ACTCACAACCATTTATGCGCTGGAGAGACCG 3' all_HMJB4WI02JCRNN	all_HMJB4WI02JCRNN:1:472:+	88	237	4
	||ox||x|||||o|x||||||
	3' TGGCTGCTGGTAGAGACGCGA---------- 5' mutant-m0587_3p
all_isotig11855~~[mutant-m0080_5p]	5' GCAAGTTCTTCAACACCTTCGCCGCGCCCTT 3' all_isotig11855	all_isotig11855:1:537:+	127	45	4
	|||||||||||||xxx|||x|
	3' -----AAGAAGTTGTGGACCAGGCTC----- 5' mutant-m0080_5p
all_isotig11855~~[mutant-m0080_5p]	5' CAGAGCAAGTTCTTCAACACCTTCGCCGCGC 3' all_isotig11855	all_isotig11855:1:537:+	123	26	4
	|||||||||||||xxx|||x|
	3' ---------AAGAAGTTGTGGACCAGGCTC- 5' mutant-m0080_5p
all_isotig11855~~[mutant-m0080_5p]	5' AGAGCAAGTTCTTCAACACCTTCGCCGCGCC 3' all_isotig11855	all_isotig11855:1:537:+	124	22	4
	|||||||||||||xxx|||x|
	3' --------AAGAAGTTGTGGACCAGGCTC-- 5' mutant-m0080_5p
all_isotig11855~~[mutant-m0080_5p]	5' GCAGAGCAAGTTCTTCAACACCTTCGCCGCG 3' all_isotig11855	all_isotig11855:1:537:+	122	20	4
	|||||||||||||xxx|||x|
	3' ----------AAGAAGTTGTGGACCAGGCTC 5' mutant-m0080_5p
all_HMK61HD01CT4RC~~[mutant-m0587_3p]	5' ACTCACAACCATTTATGCGCTGGAGAGACCG 3' all_HMK61HD01CT4RC	all_HMK61HD01CT4RC:1:167:+	114	237	4
	||ox||x|||||o|x||||||
	3' TGGCTGCTGGTAGAGACGCGA---------- 5' mutant-m0587_3p
all_HMK61HD01CT4RC~~[mutant-m0587_3p]	5' AACGTAAACTCACAACCATTTATGCGCTGGA 3' all_HMK61HD01CT4RC	all_HMK61HD01CT4RC:1:167:+	107	193	4
	||ox||x|||||o|x||||||
	3' -------TGGCTGCTGGTAGAGACGCGA--- 5' mutant-m0587_3p
all_HMK61HD01CT4RC~~[mutant-m0587_3p]	5' ACGTAAACTCACAACCATTTATGCGCTGGAG 3' all_HMK61HD01CT4RC	all_HMK61HD01CT4RC:1:167:+	108	147	4
	||ox||x|||||o|x||||||
	3' ------TGGCTGCTGGTAGAGACGCGA---- 5' mutant-m0587_3p
all_HMJB4WI01CEEU3~~[mutant-m0587_3p]	5' ACTCACAACCATTTATGCGCTGGAGAGACCG 3' all_HMJB4WI01CEEU3	all_HMJB4WI01CEEU3:1:423:+	378	237	4
	||ox||x|||||o|x||||||
	3' TGGCTGCTGGTAGAGACGCGA---------- 5' mutant-m0587_3p
all_HMJB4WI01CEEU3~~[mutant-m0587_3p]	5' AACGTAAACTCACAACCATTTATGCGCTGGA 3' all_HMJB4WI01CEEU3	all_HMJB4WI01CEEU3:1:423:+	371	193	4
	||ox||x|||||o|x||||||
	3' -------TGGCTGCTGGTAGAGACGCGA--- 5' mutant-m0587_3p
all_HMK61HD02GVDH0~~[miR5515]	5' ACTTTAGGACATCCTTGGGGAAATGCACCTG 3' all_HMK61HD02GVDH0	all_HMK61HD02GVDH0:1:362:+	303	968	3.5
	||o||||o|||x||x||o
	3' TGGAATCTTGTTGGTACT------------- 5' miR5515
all_HMK61HD02F5LEG~~[mutant-m0587_3p]	5' ACTCACAACCATTTATGCGCTGGAGAGACCG 3' all_HMK61HD02F5LEG	all_HMK61HD02F5LEG:1:428:+	30	237	4
	||ox||x|||||o|x||||||
	3' TGGCTGCTGGTAGAGACGCGA---------- 5' mutant-m0587_3p
all_HMJB4WI01A83FG~~[miR821]	5' CAAAATACTACTTTTGGCTCATTATTGCCGC 3' all_HMJB4WI01A83FG	all_HMJB4WI01A83FG:1:283:+	216	254	4
	|o||||||o|x||||xx||
	3' -------GGTGAAAATCAAGTATAAA----- 5' miR821
all_isotig12612~~[miR5174]	5' AAAAGACAAATATTTAGGAACGGAGGGAGTA 3' all_isotig12612	all_isotig12612:1:532:+	469	26	4
	|x||xx|||||x|||||||||
	3' ----CAGTAGATAAAACCTTGCCTC------ 5' miR5174
all_isotig12612~~[miR1127]	5' AAAAGACAAATATTTAGGAACGGAGGGAGTA 3' all_isotig12612	all_isotig12612:1:532:+	469	26	4
	x||x||xx|||||||||||||
	3' ---------CATTAAGGCTTGCCTCCCTCA- 5' miR1127
all_isotig04989~~[miR2111]	5' CATTGCAGCTTCAGATAAGTCCATTTTGGGT 3' all_isotig04989	all_isotig04989:1:790:+	211	19	4
	||||||o|x|o|oo|o|o
	3' -------------CTATTCGGCTGAGGCTCG 5' miR2111
all_isotig07139~~[miR1436]	5' AATATTATACTCCCTCCGTTCCTAAATATTT 3' all_isotig07139	all_isotig07139:1:678:+	247	41	2.5
	|||||||||||o||xx|||||
	3' --------TGAGGGAGGCAGGGTATTATA-- 5' miR1436
all_isotig07139~~[miR5205]	5' AATATTATACTCCCTCCGTTCCTAAATATTT 3' all_isotig07139	all_isotig07139:1:678:+	247	41	3.5
	||||||||||o||xx|||||x
	3' ---------GAGGGAGGCAGGGTATTATAT- 5' miR5205
all_isotig07139~~[miR1132]	5' AATATTATACTCCCTCCGTTCCTAAATATTT 3' all_isotig07139	all_isotig07139:1:678:+	247	41	3
	|||||||||||||x|||||xx
	3' ---------GAGGGAGGCAAGGTTTTATCT- 5' miR1132
all_isotig07139~~[miR5161]	5' AATATTATACTCCCTCCGTTCCTAAATATTT 3' all_isotig07139	all_isotig07139:1:678:+	247	41	4
	||||||||||||x|||xx|x
	3' ------TATGAGGGAGGCTAGGTATA----- 5' miR5161
all_isotig07139~~[miR1439]	5' AATATTATACTCCCTCCGTTCCTAAATATTT 3' all_isotig07139	all_isotig07139:1:678:+	247	41	2
	x|||||||||||||||x||||
	3' ------AATGAGGGAGGCAAGGTTTTA---- 5' miR1439
[truncated: 927 more rows]
