# Supplementary material for: Combined Small RNA and Degradome Sequencing Reveals Novel MiRNAs and Their Targets in the High-Yield Mutant Wheat Strain Yunong 3114
Source: PLoS One. 2015 Sep 15;10(9):e0137773. doi: 10.1371/journal.pone.0137773 (PMC4570824; doi:10.1371/journal.pone.0137773)
Supplement: S4 Table — (XLSX) [file pone.0137773.s005.xlsx]

## Sheet: Sheet1
Table S4. Predicted miRNAs identified as differentially expressed in mutant and wild libraries using the selection criterion of |fold-change (log2 wild/mutant)| > 1.
miRNA name	miRNA_sequence	Wild_count	Mutant_count	Predict_locus	Length	log2（FoldChange）
predicted_miRNA_48	CCACGCTGAGGACTTGCACGG	7	258	contig388915:381:526:+;	21	4.3883
predicted_miRNA_7	CTGAATCTCTCGGACGGTCTA	15	422	contig00251:6257:6524:-;	21	3.99863
predicted_miRNA_37	CTTGGACGAGCGCAGTAGGAA	6	127	contig2762179:334:515:+;	21	3.58815
predicted_miRNA_156	TTAACTCGGATGTAGCAGGCG	7	101	contig11051:1467:1766:-;	21	3.03528
predicted_miRNA_185	TGAGCACCGGACTGAGGCACT	6	78	contig3605282:191:318:+;	21	2.88486
predicted_miRNA_143	TGCACGACTGGCACTTTTTTC	10	118	contig88210:593:789:-;	21	2.74514
predicted_miRNA_50	CAAGCATGGATACGGTAGGCA	8	94	contig245610:1093:1425:-;	21	2.73901
predicted_miRNA_192	TATGAAATCCGTCTGGCAGCC	9	93	contig331513:554:762:+;	21	2.55366
predicted_miRNA_51	TTTCTGTTCGTTTTGGCCATT	7	71	contig213204:980:1220:+;	21	2.52682
predicted_miRNA_83	TGCTAGCGGAGCCGTGCTGAG	7	62	contig257463:845:919:-;	21	2.33127
predicted_miRNA_23	TGTCACACGGCGCTCATAGAA	6	53	contig73520:2162:2279:-;	21	2.32738
predicted_miRNA_17	AGATGCATCATCACGTCGGGTA	27	226	contig416295:590:840:-;	22	2.24972
predicted_miRNA_117	CAGGAGGTGTGGCACGGTTAA	6	46	contig476536:123:331:-;	21	2.12302
predicted_miRNA_141	CGTAGAACAACGGGGCTTCTG	15	114	contig76383:904:1148:-;	21	2.11042
predicted_miRNA_19	TCAACACTTGTGGATAGAGCT	6	38	contig301345:21:108:+;	21	1.84739
predicted_miRNA_130	TCTTCTAGTCCGGGCTCATCA	10	61	contig19588:1526:1864:-;	21	1.79323
predicted_miRNA_205	TTGCAGGACTGATTGTGCGTG	62	364	contig1269608:4:72:-;contig29888:635:705:-;	21	1.73802
predicted_miRNA_167	TGGGCAGGCAGAAACATTTTT	8	46	contig1304222:131:324:+;	21	1.70799
predicted_miRNA_129	TCAGATGGACGGGTCTAGAAG	53	295	contig1033597:608:681:-;	21	1.66108
predicted_miRNA_195	AAGTACTACTTCGGCCTAACT	44	241	contig215507:1582:1694:-;contig3646093:353:435:-;	21	1.63788
predicted_miRNA_79	AATGACAGTGGAGCGAGCGTA	34	180	contig56630:1789:1931:+;	21	1.58881
predicted_miRNA_131	CTATTAGTTGGAGACCGTGCC	14	74	contig2633417:20:280:-;	21	1.58652
predicted_miRNA_170	TGTGTTGCACGATGTTGGTCA	9	47	contig85575:2013:2114:-;	21	1.56909
predicted_miRNA_2	TGCGCCACTGCTCGGGATGCC	6	31	contig67846:253:383:+;	21	1.55366
predicted_miRNA_92	TTGTTGTGATGGTCGTCGGAG	7	36	contig249582:1122:1237:-;	21	1.54699
predicted_miRNA_188	TGAACCTAGATGAGCTGGCAG	7	36	contig3951872:175:385:+;	21	1.54699
predicted_miRNA_84	CTGAAGTTTGAAGATGCTCGT	16	79	contig252520:1121:1384:-;	21	1.48821
predicted_miRNA_103	TGGTGTCGCAGCAAAGTCGGT	10	49	contig380269:842:1003:-;	21	1.47721
predicted_miRNA_144	AAGATCGGAGACGTGGCGGAG	7	34	contig2329659:414:617:-;	21	1.46453
predicted_miRNA_76	CGCGGGGGACACATGCTGCAC	11	53	contig125396:1866:1944:+;	21	1.45291
predicted_miRNA_207	TGCACGTTGGGACGAGGTGTA	109	517	contig661802:160:295:-;	21	1.43026
predicted_miRNA_158	CAGGTCTTGCTCCGTCGGTTC	17	80	contig01404:1968:2046:+;	21	1.41889
predicted_miRNA_99	AACAGGGGAAATGGACTGGCC	19	89	contig395007:350:498:+;	21	1.41223
predicted_miRNA_128	TGGTGTGCTTCAGTCCTTGGT	6	28	contig00307:4347:4478:-;	21	1.40682
predicted_miRNA_186	TGGCATTGTCAGTAGATGGTT	10	46	contig1498295:243:515:-;contig265301:1589:1688:+;	21	1.38606
predicted_miRNA_160	TGCAGGAGTGTTGGGCGGTAC	7	32	contig69192:759:906:+;	21	1.37707
predicted_miRNA_148	CATTGGTTGTAGCACGGTTGT	9	41	contig748554:749:1036:-;	21	1.37205
predicted_miRNA_119	TGTTAGAGGGCGAGAAAGTGG	6	27	contig77786:1899:2202:+;	21	1.35435
predicted_miRNA_9	CAGGAGATTGTTGTGGGTTAT	40	178	contig312556:1368:1570:-;gi|321812239|gb|AEOM01115927.1|:73:275:-;	21	1.33823
predicted_miRNA_180	AAAAGCAGAGCCTGTTCCTTC	8	34	contig928768:422:613:+;	21	1.27189
predicted_miRNA_165	TCGGAGTGAGTTGGAGTGCAT	13	55	contig56483:801:1109:-;	21	1.26534
predicted_miRNA_197	AAGTGGAAACCCTGGCCTGGA	28	116	contig18560:1249:1575:-;	21	1.23505
predicted_miRNA_199	TGTGCTCTGGAGACGTGTGTG	86	356	contig2029481:88:173:-;contig4115886:88:173:-;	21	1.23389
predicted_miRNA_118	TGAACGTGGACGTTGCAGGAT	10	41	contig3825244:206:335:+;	21	1.22005
predicted_miRNA_35	CTGTCGGATCGTGGGTTTTCA	6	24	contig15432:722:929:-;	21	1.18442
predicted_miRNA_146	TTGATGGGAGCTTGACGATGA	5	20	contig2184575:46:235:+;	21	1.18442
predicted_miRNA_135	ATAGGAGATGTGGCGAGGCAT	78	306	contig2782752:327:409:-;	21	1.15641
predicted_miRNA_202	CTGCTGTATGTCCCGGCGCAG	6	23	contig22363:1645:1816:+;	21	1.12302
predicted_miRNA_55	TGGTTCAGGTTGAGAGCAGCA	5	19	contig50320:20:173:-;	21	1.11042
predicted_miRNA_198	AAGGTTGGCGTAGAGAGGTTC	8	29	contig526959:590:717:-;	21	1.04241
predicted_miRNA_6	AAGCGTAGTCGAACGAATCTG	68	241	contig1104456:357:438:+;	21	1.00985
predicted_miRNA_204	AACCTCACTGGTGCCATCCCT	29	25	contig739904:120:211:-;	21	-1.0297
predicted_miRNA_184	GATGAGGATTCGGTGGGGATGA	7	6	gi|81176508|ref|NC_007579.1|:450768:450895:+;	22	-1.03797
predicted_miRNA_58	AGGAGGGGAGGGAAGGGAAGG	146	125	contig2168070:99:411:+;contig3061959:75:387:+;contig3545259:41:264:+;contig4238655:11:245:-;contig4346394:1:65:+;contig4451960:104:220:+;contig4607414:135:216:-;	21	-1.03962
predicted_miRNA_120	TGCAGCTGCAGATCCTCGAGAG	51	43	contig159417:1289:1415:-;	22	-1.06174
predicted_miRNA_42	GAAAGAGGCAGAGAGTGGAATG	6	5	contig1865914:330:514:+;	22	-1.07861
predicted_miRNA_91	TGGGGAGTTGTCATGGTAGAA	6	5	contig422644:480:698:-;	21	-1.07861
predicted_miRNA_126	TGGATCAGGTACTTGAGGTTG	841	667	contig73289:1316:1564:+;	21	-1.14999
predicted_miRNA_153	TGAACATCCCAGAGCCACCGG	60765	47508	contig862671:821:939:+;contig863626:17:118:-;	21	-1.17065
predicted_miRNA_52	TCTTCTATCGTGGGACGGAGG	8	6	contig212563:1420:1515:+;	21	-1.23061
predicted_miRNA_136	TTTTATTCGTTTGGGTCGGCC	32	24	contig48687:2705:2788:+;	21	-1.23061
predicted_miRNA_176	AGCTGCACATCCACTTCCAAG	28466	20699	contig4164108:235:320:+;	21	-1.27525
predicted_miRNA_106	TCATGGTTGAGATAGTGGGAG	41	29	contig357255:1419:1565:-;	21	-1.31515
predicted_miRNA_4	TGGGAAATGAAGGGATGTGAC	40	28	contig3033349:330:443:-;contig4784948:88:195:-;	21	-1.33015
predicted_miRNA_98	AGGGGTGAACAGCTGGAAGCGG	16	11	contig2022007:171:348:+;	22	-1.35614
predicted_miRNA_175	ATGTAGAAGCACCAGGGTAAG	131	89	contig62257:1459:1562:-;	21	-1.37326
predicted_miRNA_105	ACGACACAAGCAGCAACTCTC	158	106	contig3293859:311:447:+;contig4146737:156:308:+;	21	-1.39144
predicted_miRNA_210	TAGTAGCAGCGCTGGGATGGC	12	8	contig524202:772:902:+;	21	-1.40054
predicted_miRNA_159	TCAAGGATGGGGTTGATGTGCT	904	597	contig1549287:543:768:+;	22	-1.41417
predicted_miRNA_86	TCTCCGCCTGTTGATGGTTCA	247	161	contig49131:2609:2732:-;	21	-1.43303
predicted_miRNA_44	AGCATGAGTAGGGCACGGGAGG	89	58	contig137077:2050:2147:+;contig618534:977:1095:-;	22	-1.43333
predicted_miRNA_172	TTGCAGTCCTCGATGTCGTAG	13	8	contig4244526:132:230:+;	21	-1.51602
predicted_miRNA_189	AGAGAGGGTCATCGGCCGGCGC	62	38	contig2609633:81:291:-;contig4434960:2:171:+;	22	-1.52184
predicted_miRNA_112	TCATATATTGTGGGGCGGAGG	25	15	contig131365:1341:1434:+;contig354855:132:227:+;contig433263:742:836:+;	21	-1.55254
predicted_miRNA_157	AGTGTAGCTACCGACCGTGTT	27	16	contig00767:3846:4152:+;contig140015:1954:2082:+;	21	-1.57046
predicted_miRNA_33	GCAGCACCACCAAGATTCACA	153	90	contig1109643:294:400:+;contig2312229:201:305:-;contig2566467:198:301:-;	21	-1.58111
predicted_miRNA_166	TGCTCACTGCTCTTCCTGTCATC	36	21	contig1109357:291:404:-;contig1299632:631:744:+;contig1461569:586:698:+;	23	-1.59318
predicted_miRNA_164	AATTTGCGGGAAGAAGGGGTG	19	11	contig77405:1643:1765:-;	21	-1.60407
predicted_miRNA_95	GCAAGTGATGATAGCAAGACAGG	26	15	contig2985926:175:417:+;	23	-1.60912
predicted_miRNA_124	AGCTGGACGGACATGTTTGGG	27	15	contig08781:4059:4160:+;contig1470800:291:391:+;contig282777:759:860:-;	21	-1.66357
predicted_miRNA_171	AGCGCAGAGATGGTCGTCGGT	10	5	contig4459375:19:103:-;	21	-1.81558
predicted_miRNA_206	AAGGCAGACATGGAGGACGGC	40	19	contig1537285:582:656:-;contig3530850:226:300:-;	21	-1.88958
predicted_miRNA_27	TGGGTAGGATGGCTGGTGCTA	164	77	contig2673750:37:125:-;	21	-1.90634
predicted_miRNA_29	ACGGAATGGTGGGCGGGTTGCAG	13	6	contig1670792:361:485:-;	23	-1.93105
predicted_miRNA_147	AGGATGAGTAGGCCACGGGGA	112	51	contig4435457:127:225:+;	21	-1.95051
predicted_miRNA_138	TGAAGTAGAGCAGGGACCTCA	284	129	contig698108:363:439:-;	21	-1.9541
predicted_miRNA_110	TTGAGTGCAGCGTTGATGAAC	811	368	contig1047595:769:856:+;contig59907:940:1028:-;	21	-1.95557
predicted_miRNA_133	TTCAACCTGGAGCTCGGAGGC	14	6	contig143142:1263:1441:+;	21	-2.03797
predicted_miRNA_90	TTCGTCGGACGAGCGTGCCT	56	23	contig1552523:413:484:+;contig205503:1418:1489:+;	20	-2.09937
predicted_miRNA_15	AAGTAGAGTTAAGTGGGGGTGGG	47	19	contig535185:889:1113:-;	23	-2.12224
predicted_miRNA_88	CGGTTGGGCTGTATGATGGCGA	583	231	contig3048700:106:203:-;contig4603203:67:164:-;contig5111788:30:127:-;gi|321711488|gb|AEOM01156746.1|:20:118:+;	22	-2.15118
predicted_miRNA_182	CGGTAGGGCTGTATGATGGCGA	504	195	contig2287307:493:590:+;contig4238746:83:180:-;contig4877233:30:127:-;	22	-2.18553
predicted_miRNA_212	TTCGTCGGAGCAGCGTGCCT	232	76	contig1052089:1:70:-;contig112666:137:213:+;contig191217:56:127:-;contig1928235:410:480:+;contig1968767:135:206:+;contig2765224:354:424:-;contig4304013:154:225:+;contig4783371:126:195:+;contig678911:457:527:+;contig704400:769:838:+;contig88105:1843:1914:+;contig88532:810:879:-;gi|300681572|emb|FN645450.1|:375792:375861:+;gi|321752086|gb|AEOM01138831.1|:1623:1694:-;	20	-2.42563
predicted_miRNA_213	CTGGGAAGGATGGCATTTGCG	19	6	contig1225666:117:317:-;	21	-2.47854
predicted_miRNA_214	ATAGTGAGATAGAGAGAGAGCTG	19	5	contig983892:56:233:+;	23	-2.74157
predicted_miRNA_70	CGGCGTCACCACGGGCTTCGG	20	5	contig2965011:432:528:-;	21	-2.81558
predicted_miRNA_134	TATGAGGTAGGAGTGAGGTGT	470	97	contig10939:2817:2972:-;	21	-3.09218
predicted_miRNA_142	TCGCAAATAATGGTGGCCCTCG	31	6	contig2299453:321:492:+;	22	-3.18481
predicted_miRNA_96	GGGGCCAGACTGTATGGGGATC	184	23	contig2306652:428:541:-;contig2362648:409:522:-;	22	-3.81558
predicted_miRNA_67	AAAGAGGAGGTAAGAGGGAGC	171	20	contig1107617:720:886:-;contig16434:3569:3723:+;contig172526:243:401:+;contig4161433:52:207:+;contig455391:1224:1377:+;	21	-3.9115
