# Supplementary material for: Combined Small RNA and Degradome Sequencing Reveals Novel MiRNAs and Their Targets in the High-Yield Mutant Wheat Strain Yunong 3114
Source: PLoS One. 2015 Sep 15;10(9):e0137773. doi: 10.1371/journal.pone.0137773 (PMC4570824; doi:10.1371/journal.pone.0137773)
Supplement: S5 Table — (XLSX) [file pone.0137773.s006.xlsx]

## Sheet: selected
Table S5. Specifically and differentially expressed miRNAs analyzed by the combined RNA sequencing and degradome sequencing.
	miRNA_NAME	Sequence	wild_count	mutant_count	log2（FoldChange）	Predicted_targets	Degradome_evidence_mutant	Degradome_evidence_wild	Predicted_targets_annotation	Degradome_evidence_annotation_mutant	Degradome_evidence_annotation_wild	RED_target_annotation
wild_specific	predicted_miRNA_654	TAATCTTCTGGATATATGCTTA	30	0	（-Inf）	all_isotig01849;all_isotig15603;all_isotig20200;all_HMJB4WI02J20W9;		all_isotig04759;all_HMJB4WI02IMBO4;all_isotig19945;	PREDICTED: putative disease resistance RPP13-like protein 2-like [Brachypodium distachyon];PREDICTED: probable FAD synthase-like [Brachypodium distachyon];predicted protein [Hordeum vulgare subsp. vulgare];PREDICTED: putative disease resistance RPP13-like protein 3-like [Brachypodium distachyon];		predicted protein [Hordeum vulgare subsp. vulgare];predicted protein [Hordeum vulgare subsp. vulgare];predicted protein [Hordeum vulgare subsp. vulgare];
	predicted_miRNA_735	ATTTTGGGTCAGAGGGAGTAC	7	0	（-Inf）	all_isotig03648;all_isotig03982;all_isotig09825;all_isotig10017;all_isotig12793;all_isotig14898;all_isotig24046;all_isotig24233;all_HMK61HD01AR8FC;all_HMK61HD01D1QJK;all_HMK61HD01DBGQC;all_HMJB4WI02IXFAD;all_HMJB4WI02JFA3U;all_HMJB4WI02H41IN;all_HMJB4WI01DDJJF;all_HMJB4WI01CW6ND;all_HMJB4WI01DDMAM;all_HMK61HD02HC3LR;		all_HMK61HD01CSVFT;all_isotig09486;all_isotig20216;all_isotig17434;all_isotig27194;all_isotig22776;all_isotig12348;all_HMK61HD01A4DFD;all_isotig08626;all_isotig11805;all_HMJB4WI01A2SNP;	C-8,7-sterol isomerase [Hordeum vulgare];;predicted protein [Hordeum vulgare subsp. vulgare];predicted protein [Hordeum vulgare subsp. vulgare];;predicted protein [Hordeum vulgare subsp. vulgare];;;;;hypothetical protein SORBIDRAFT_02g001740 [Sorghum bicolor];;;;;;;predicted protein [Hordeum vulgare subsp. vulgare];		;;;csAtPR5 [Aegilops tauschii];;;;;predicted protein [Hordeum vulgare subsp. vulgare];;;
	predicted_miRNA_770	ACTTCTTTTGGATCGGGGGGA	26	0	（-Inf）	all_isotig01691;all_isotig02342;all_isotig03141;all_isotig22008;all_isotig22052;all_HMK61HD01BZFRL;all_HMJB4WI02FQ5UC;all_HMJB4WI02HFG0X;all_HMK61HD02IB274;		all_HMK61HD01A4DFD;all_isotig27194;all_HMJB4WI01A2SNP;all_isotig20216;all_isotig12348;	;predicted protein [Hordeum vulgare subsp. vulgare];;;calmodulin [Elaeis guineensis];;PREDICTED: hippocampus abundant transcript-like protein 1-like [Brachypodium distachyon];;;		;;;;;
	predicted_miRNA_771	TGGAGGAGGAGAAGGCCTGGT	20	0	（-Inf）	all_isotig01440;all_isotig01937;all_isotig05293;all_isotig06880;all_isotig08330;all_isotig08373;all_isotig11621;all_isotig13973;all_isotig15021;all_isotig15585;all_isotig19982;all_isotig24853;all_isotig25467;all_HMK61HD01D4IGS;all_HMK61HD01ALI1J;all_HMJB4WI02IHA7I;		all_HMK61HD01DKIB8;	RecName: Full=Endoplasmin homolog; AltName: Full=Glucose-regulated protein 94 homolog; Short=GRP-94 homolog; Flags: Precursor;PREDICTED: uncharacterized protein LOC100827275 [Brachypodium distachyon];;predicted protein [Hordeum vulgare subsp. vulgare];;"PREDICTED: acyl carrier protein 2, mitochondrial-like [Brachypodium distachyon]";predicted protein [Hordeum vulgare subsp. vulgare];predicted pro…		RecName: Full=Ribulose bisphosphate carboxylase/oxygenase activase A, chloroplastic; Short=RA A; Short=RuBisCO activase A; Flags: Precursor;
	predicted_miRNA_688	TCTTATATTGTGGGGCGGAGT	6	0	（-Inf）	all_isotig14893;all_HMK61HD01D2AV3;all_HMJB4WI01BZD3U;		all_isotig23396;all_isotig26050;all_isotig22776;	;;;		;;;
	predicted_miRNA_734	TGTGGGAAGGAGGTAGTAGTA	15	0	（-Inf）	all_isotig05300;all_isotig05740;all_isotig06880;all_isotig07414;all_isotig08711;all_isotig12417;all_isotig14377;all_isotig14893;all_isotig15669;all_isotig16613;all_isotig19713;all_HMK61HD01D2AV3;all_HMJB4WI01DEFO8;all_HMJB4WI01BZD3U;		all_isotig22776;all_isotig13957;	predicted protein [Hordeum vulgare subsp. vulgare];;predicted protein [Hordeum vulgare subsp. vulgare];predicted protein [Hordeum vulgare subsp. vulgare];predicted protein [Hordeum vulgare subsp. vulgare];predicted protein [Hordeum vulgare subsp. vulgare];predicted protein [Hordeum vulgare subsp. vulgare];;;;;;;;		;;
	miR1320	TTGGAACGGAGGGAGTATTTTATA	416	0	(-Inf)	all_isotig03565;all_isotig03852;all_isotig08909;all_isotig09866;all_isotig13671;all_isotig17581;all_isotig19418;all_isotig20216;all_isotig20387;all_isotig20627;all_isotig20634;all_isotig25212;all_isotig25820;all_isotig25927;all_isotig26996;all_isotig27194;all_HMK61HD01BZFRL;all_HMJB4WI01C5KNK;all_HMJB4WI01CLWXG;		all_isotig17581;all_HMJB4WI01A2SNP;all_isotig27194;all_isotig12348;all_HMK61HD01A4DFD;all_isotig20216;all_isotig03852;all_isotig07139;all_HMK61HD01EZKLC;all_isotig09486;	predicted protein [Hordeum vulgare subsp. vulgare];PREDICTED: UPF0483 protein CG5412-like [Brachypodium distachyon];predicted protein [Hordeum vulgare subsp. vulgare];predicted protein [Hordeum vulgare subsp. vulgare];;;;;;PREDICTED: uncharacterized protein LOC100843727 [Brachypodium distachyon];;;;predicted protein [Hordeum vulgare subsp. vulgare];;;;;;		;;;;;;PREDICTED: UPF0483 protein CG5412-like [Brachypodium distachyon];predicted protein [Hordeum vulgare subsp. vulgare];;;
	miR2087	GAGAAGGAACCGGCTGCA	416	0	(-Inf)	all_isotig00270;all_isotig01490;all_isotig01923;all_isotig02118;all_isotig02380;all_isotig02465;all_isotig02601;all_isotig03064;all_isotig04186;all_isotig06032;all_isotig07528;all_isotig07732;all_isotig09466;all_isotig09482;all_isotig09599;all_isotig09679;all_isotig09817;all_isotig11007;all_isotig11055;all_isotig11702;all_isotig13692;all_isotig17482;all_isotig17609;all_isotig17960;all_HMK61HD01A6…		all_HMJB4WI02GTX4W;	NADH dehydrogenase subunit [Medicago truncatula];PREDICTED: uncharacterized protein LOC100836461 [Brachypodium distachyon];triose phosphate translocator [Triticum aestivum];PREDICTED: uncharacterized protein LOC100835009 [Brachypodium distachyon];PREDICTED: uncharacterized protein LOC100822097 [Brachypodium distachyon];predicted protein [Hordeum vulgare subsp. vulgare];"PREDICTED: GDP-mannose 3,5…		ribulose-1,5-bisphosphate carboxylase/oxygenase large subunit [Androcymbium ciliolatum];
	miR5049	TCCTAAAATACTTGTCGGGGG	62	0	(-Inf)	all_isotig14109;all_isotig17623;all_isotig18896;all_isotig24152;all_HMK61HD01AL1JP;all_HMK61HD01DVMJ2;all_HMJB4WI02IKFHJ;		all_isotig03299;all_HMK61HD01DVMJ2;all_HMJB4WI02IKFHJ;all_isotig04293;all_isotig17850;all_isotig24152;all_isotig15267;	;PREDICTED: uncharacterized protein LOC100827242 [Brachypodium distachyon];;;;;;		CBFIVd-A22 [Triticum aestivum];;;predicted protein [Hordeum vulgare subsp. vulgare];;;peroxidase 6 [Triticum monococcum];
	miR5060	GCGGCAAGCTAGAGACAGCAA	21	0	(-Inf)	all_HMK61HD01DDU4E;		all_HMK61HD02GSO5B;	Os04g0461400 [Oryza sativa Japonica Group];		;
	miR5198	GGGGAATAGGAGAGGGAG	341	0	(-Inf)	all_isotig01639;all_isotig01748;all_isotig01947;all_isotig02079;all_isotig02523;all_isotig03162;all_isotig03419;all_isotig03472;all_isotig03713;all_isotig03958;all_isotig04153;all_isotig04322;all_isotig04422;all_isotig04495;all_isotig04495;all_isotig04529;all_isotig04584;all_isotig04622;all_isotig04662;all_isotig04917;all_isotig05185;all_isotig05431;all_isotig05637;all_isotig05730;all_isotig06241…		all_HMJB4WI01AWQ4F;all_HMJB4WI01EDEW1;all_isotig01082;all_isotig15517;all_isotig06330;all_isotig15170;all_isotig03768;all_isotig23296;	predicted protein [Hordeum vulgare subsp. vulgare];RecName: Full=Uncharacterized protein ycf70; AltName: Full=ORF42;PREDICTED: histidyl-tRNA synthetase-like [Brachypodium distachyon];predicted protein [Hordeum vulgare subsp. vulgare];predicted protein [Hordeum vulgare subsp. vulgare];;predicted protein [Hordeum vulgare subsp. vulgare];;transmembrane BAX inhibitor motif-containing protein 4 [Zea m…		;;predicted protein [Hordeum vulgare subsp. vulgare];"PREDICTED: 50S ribosomal protein L31, chloroplastic-like [Brachypodium distachyon]";;;"RecName: Full=Photosystem I reaction center subunit III, chloroplastic; AltName: Full=Light-harvesting complex I 17 kDa protein; AltName: Full=PSI-F; Flags: Precursor";;
mutant_specific	predicted_miRNA_237	TCGAGCTTTGACAGGATGGCG	0	6	Inf		all_isotig03273;			;
	predicted_miRNA_471	CTCGGACCAGGTGTTGAAGAA	0	7	Inf		all_isotig07272;all_HMK61HD02GXRZB;all_isotig14565;all_isotig00016;all_isotig05395;all_HMJB4WI02GD38J;all_isotig11855;all_isotig01560;			;dbj|BAJ97045.1| predicted protein [Hordeum vulgare subsp. vulgare] dbj|BAJ89439.1| predicted protein [Hordeum vulgare subsp. vulgare];dbj|BAJ97045.1| predicted protein [Hordeum vulgare subsp. vulgare] dbj|BAJ89439.1| predicted protein [Hordeum vulgare subsp. vulgare];dbj|BAJ97045.1| predicted protein [Hordeum vulgare subsp. vulgare] dbj|BAJ89439.1| predicted protein [Hordeum vulgare subsp. vulga…
	predicted_miRNA_290	ACTTATTTTGGATCAGAGGGG	0	29	Inf	all_isotig01691;all_isotig02342;all_isotig03141;all_isotig15612;all_isotig22008;all_HMK61HD01EF91H;all_HMK61HD01BZFRL;all_HMK61HD01ED9UV;all_HMJB4WI02FQ5UC;all_HMJB4WI02HFG0X;all_HMJB4WI01AV33D;all_HMJB4WI01C5KNK;all_HMK61HD02GNPSY;all_HMK61HD02IB274;	all_isotig27194;all_isotig12348;all_HMJB4WI01A2SNP;all_isotig20216;all_HMK61HD01A4DFD;		;predicted protein [Hordeum vulgare subsp. vulgare];;;;predicted protein [Hordeum vulgare subsp. vulgare];;predicted protein [Hordeum vulgare subsp. vulgare];PREDICTED: hippocampus abundant transcript-like protein 1-like [Brachypodium distachyon];;PREDICTED: uncharacterized protein LOC100811814 [Glycine max];;;;	;;;;;
	predicted_miRNA_635	AAACGTTATAGCGCGCCACT	0	27	Inf		all_isotig18457;			;
	predicted_miRNA_621	CAGAGTGGGCATAAGTTCGTC	0	11	Inf		all_HMJB4WI02HNLN8;			gb|AAF97654.1| ribulose-1.5-bisphosphate carboxylase/oxygenase large subunit [Hessea zeyheri];
	predicted_miRNA_533	GCGCGCTCCTCCGTCGAACG	0	72	Inf	all_isotig07043;	all_isotig00048;		predicted protein [Hordeum vulgare subsp. vulgare];	predicted protein [Hordeum vulgare subsp. vulgare];
	predicted_miRNA_605	TGAGGAATCTGTAGAAGGCGTC	0	5	Inf	all_isotig01967;all_isotig24706;all_HMJB4WI02FMX90;	all_HMJB4WI02FMX90;		unknown [Zea mays];;unnamed protein product [Vitis vinifera];	unnamed protein product [Vitis vinifera];
	predicted_miRNA_554	TCTGCCTGGACGTTTGTAGCA	0	28	Inf	all_isotig21944;	all_isotig02423;		PREDICTED: uncharacterized protein LOC100830550 [Brachypodium distachyon];	PREDICTED: BI1-like protein-like [Brachypodium distachyon];
	predicted_miRNA_387	TGTTGATCGGGAGGGATGTGG	0	10	Inf	all_HMK61HD01BIHQ0;	all_HMJB4WI01AXJ64;all_HMK61HD02IGGF2;		;	LHCI-680, photosystem I antenna protein [Hordeum vulgare subsp. vulgare];"PREDICTED: chlorophyll a-b binding protein 7, chloroplastic-like [Brachypodium distachyon]";
	predicted_miRNA_520	TCTTCTATCGTGGGACGAAGG	0	11	Inf	all_HMJB4WI02FO8WD;	all_isotig13558;		;	predicted protein [Hordeum vulgare subsp. vulgare];
	predicted_miRNA_557	ATGCTGGAGCTGGAGCGGCAG	0	5	Inf	all_isotig02277;all_isotig04578;all_isotig04954;all_isotig07083;all_isotig07279;all_isotig07512;all_HMK61HD01A6TAZ;all_HMK61HD01CRL53;all_HMJB4WI02IT75W;	all_HMK61HD01CFLWY;		putative brassinosteroid-insensitive protein 1 [Hordeum vulgare];;hypothetical protein SORBIDRAFT_04g025245 [Sorghum bicolor];predicted protein [Hordeum vulgare subsp. vulgare];PREDICTED: uncharacterized protein LOC100837766 isoform 3 [Brachypodium distachyon];;;;PREDICTED: G-type lectin S-receptor-like serine/threonine-protein kinase SD1-13-like [Brachypodium distachyon];	PREDICTED: uncharacterized protein At2g24330-like [Brachypodium distachyon];
	predicted_miRNA_639	GGAATGTTGTCTGGTTGGAGA	0	6	Inf		all_HMJB4WI02JGAZT;			;
	predicted_miRNA_524	CCAGAAGATCGTGGAGTTGCC	0	7	Inf		all_HMJB4WI01DFE1A;			;
	predicted_miRNA_309	AGGTGGAATACTTGAAGAAGA	0	64	Inf	all_isotig03355;all_isotig16264;all_isotig16351;all_HMK61HD02GDEEI;	all_isotig07938;		predicted protein [Hordeum vulgare subsp. vulgare];predicted protein [Hordeum vulgare subsp. vulgare];predicted protein [Hordeum vulgare subsp. vulgare];predicted protein [Hordeum vulgare subsp. vulgare];	predicted protein [Hordeum vulgare subsp. vulgare];
	predicted_miRNA_456	CAAGATGTTGGTGTGCGGTAG	0	29	Inf	all_isotig21468;	all_isotig26982;		predicted protein [Hordeum vulgare subsp. vulgare];	;
	predicted_miRNA_493	TGCGTCATGGTTGGGATGGTG	0	17	Inf	all_isotig08843;	all_HMK61HD01BKZ9K;		PREDICTED: transcription elongation factor B polypeptide 1-like [Brachypodium distachyon];	RecName: Full=Ribulose bisphosphate carboxylase/oxygenase activase B, chloroplastic; Short=RA B; Short=RuBisCO activase B; Flags: Precursor;
	predicted_miRNA_340	CAAACGAAGATTGAGGCACCG	0	8	Inf	all_isotig01366;all_isotig01610;	all_isotig09415;		PREDICTED: uncharacterized protein LOC100841401 [Brachypodium distachyon];PREDICTED: uncharacterized protein LOC100828979 [Brachypodium distachyon];	predicted protein [Hordeum vulgare subsp. vulgare];
	miR1511	AACCAGGCTCTGATACCA	0	290	Inf	all_isotig01551;all_isotig07341;all_isotig07453;all_isotig12194;all_isotig18222;all_HMK61HD01BHVQD;all_HMK61HD02JK814;all_HMK61HD02FDSNE;	all_isotig25032;all_isotig05773;all_isotig05486;all_isotig04549;		hypothetical protein OsI_04723 [Oryza sativa Indica Group];;predicted protein [Hordeum vulgare subsp. vulgare];;;predicted protein [Hordeum vulgare subsp. vulgare];;predicted protein [Hordeum vulgare subsp. vulgare];	;RecName: Full=Catalase-1;lipid transfer protein precursor [Triticum aestivum];lipid transfer protein precursor [Triticum aestivum];
	miR1513	TATGAGAGAAATCATGACTG	0	61	Inf	all_isotig14643;	all_isotig14643;		PREDICTED: cytosolic Fe-S cluster assembly factor NARFL-like [Brachypodium distachyon];	PREDICTED: cytosolic Fe-S cluster assembly factor NARFL-like [Brachypodium distachyon];
	miR2111	GCTCGGAGTCGGCTTATC	0	35	Inf	all_isotig00732;all_isotig01578;all_isotig04344;all_isotig04350;all_isotig06660;all_isotig09160;all_isotig18036;all_isotig18914;all_isotig20505;all_isotig23448;all_isotig23844;all_HMK61HD01BQZV8;all_HMJB4WI02G87NO;	all_isotig04989;		predicted protein [Hordeum vulgare subsp. vulgare];Os03g0193000 [Oryza sativa Japonica Group];predicted protein [Hordeum vulgare subsp. vulgare];predicted protein [Hordeum vulgare subsp. vulgare];predicted protein [Hordeum vulgare subsp. vulgare];PREDICTED: probable polygalacturonase-like [Brachypodium distachyon];hypothetical protein OsJ_27460 [Oryza sativa Japonica Group];vacuolar invertase [Br…	PREDICTED: putative E3 ubiquitin-protein ligase UBR7-like [Brachypodium distachyon];
	miR2604	TAATTTTCGTGTGGGAGTT	0	175	Inf		all_HMK61HD01CFJ8Y
	miR2614	CGGTTCGGTCTTCGGTTC	0	69	Inf	all_isotig03050;all_isotig03848;all_isotig04955;all_isotig05029;all_isotig05455;all_isotig06479;all_isotig12085;all_isotig13112;all_isotig19967;all_isotig23435;all_HMK61HD01BNM5H;all_HMK61HD01CDR0T;all_HMK61HD01EQB60;all_HMJB4WI02I9PRC;	all_HMJB4WI01CIB4Y;		predicted protein [Hordeum vulgare subsp. vulgare];predicted protein [Hordeum vulgare subsp. vulgare];40S ribosomal protein S12 [Zea mays];predicted protein [Hordeum vulgare subsp. vulgare];predicted protein [Hordeum vulgare subsp. vulgare];predicted protein [Hordeum vulgare subsp. vulgare];"PREDICTED: probable signal recognition particle 43 kDa protein, chloroplastic-like [Brachypodium distachyo…	;
	miR2654	ATATCAGGGACAAAGGTG	0	97	Inf	all_isotig03582;all_isotig05531;all_isotig08954;all_isotig09329;all_isotig09402;all_isotig14257;all_isotig15108;all_isotig16581;all_isotig20262;all_isotig21701;all_HMJB4WI02HYSTY;all_HMJB4WI02JIKMW;all_HMJB4WI02HVRXL;all_HMJB4WI02IMQ49;	all_isotig01603;		;;predicted protein [Hordeum vulgare subsp. vulgare];predicted protein [Hordeum vulgare subsp. vulgare];predicted protein [Hordeum vulgare subsp. vulgare];predicted protein [Hordeum vulgare subsp. vulgare];predicted protein [Hordeum vulgare subsp. vulgare];predicted protein [Hordeum vulgare subsp. vulgare];PREDICTED: uncharacterized protein LOC100824515 [Brachypodium distachyon];hypothetical prot…	predicted protein [Hordeum vulgare subsp. vulgare];
	miR3452	TCCCGCGGATTGTCCATG	0	59	Inf	all_isotig09921;all_isotig12806;all_isotig22988;all_HMK61HD01A6YYE;all_HMJB4WI02JMY70;all_HMK61HD02I3XH9;	all_isotig01262;all_isotig13906;all_isotig08963;		PREDICTED: UDP-arabinopyranose mutase 1-like [Brachypodium distachyon];predicted protein [Hordeum vulgare subsp. vulgare];predicted protein [Hordeum vulgare subsp. vulgare];VTC2-like protein [Actinidia chinensis];;;	predicted protein [Hordeum vulgare subsp. vulgare];predicted protein [Hordeum vulgare subsp. vulgare];dehydrin [Triticum durum];
	miR3455	CGGTGGATATGAGGATGTGT	0	32	Inf	all_isotig10853;all_isotig24698;all_HMJB4WI02IHNWI;	all_HMK61HD02F4P86;		predicted protein [Hordeum vulgare subsp. vulgare];;Putative Mutator protein [Oryza sativa Japonica Group];	;
	miR3462	GTTCGGTTCTGGGAGCGG	0	134	Inf	all_isotig00520;all_isotig02861;all_isotig04054;all_isotig05385;all_isotig08033;all_isotig08948;all_isotig10926;all_isotig16143;all_isotig17790;all_isotig20683;all_HMK61HD01C2G2A;all_HMK61HD01CA9GV;all_HMK61HD01CIXPS;all_HMJB4WI02ILYPP;all_HMJB4WI02I3X7C;all_HMJB4WI01BRLQ3;all_HMJB4WI01BYXFV;	all_isotig02384;all_HMK61HD01ALE0D;all_isotig15957;		predicted protein [Hordeum vulgare subsp. vulgare];predicted protein [Hordeum vulgare subsp. vulgare];hypothetical protein OsI_23591 [Oryza sativa Indica Group];PREDICTED: nuclear export mediator factor Nemf-like [Brachypodium distachyon];PREDICTED: uncharacterized protein LOC100840087 [Brachypodium distachyon];;allene oxide synthase [Hordeum vulgare subsp. vulgare];predicted protein [Hordeum vul…	predicted protein [Hordeum vulgare subsp. vulgare];"PREDICTED: pyruvate kinase isozyme A, chloroplastic-like isoform 1 [Brachypodium distachyon]";predicted protein [Hordeum vulgare subsp. vulgare];
	miR3468	TTCGTTTAGGTTGGCGCGT	0	125	Inf	all_isotig05959;all_HMK61HD01DFNER;	all_isotig10683;all_isotig01696;		;;	;"RecName: Full=Phosphoglycerate kinase, cytosolic";
	miR5266	GGGGGACTCTCAGGGGCG	0	50	Inf	all_isotig00632;all_isotig01537;all_isotig03918;all_isotig04493;all_isotig04871;all_isotig08168;all_HMJB4WI01ELTCN;all_HMJB4WI01DDO74;	all_isotig07009;all_HMK61HD01BWARD;all_isotig04021;		predicted protein [Hordeum vulgare subsp. vulgare];beta-conglycinin alpha subunit [Glycine max];predicted protein [Hordeum vulgare subsp. vulgare];predicted protein [Hordeum vulgare subsp. vulgare];PREDICTED: uncharacterized protein LOC100831072 [Brachypodium distachyon];;;;	ferredoxin-NADP(H) oxidoreductase [Triticum aestivum];ferredoxin-NADP(H) oxidoreductase [Triticum aestivum];ferredoxin-NADP(H) oxidoreductase [Triticum aestivum];
	miR5515	TCATGGTTGTTCTAAGGT	0	12	Inf	all_isotig01671;all_isotig03728;all_isotig05971;all_isotig06467;all_isotig07700;all_isotig08200;all_isotig08299;all_isotig08346;all_isotig09645;all_isotig10195;all_isotig12224;all_isotig15982;all_isotig21514;all_isotig22827;all_HMK61HD01D1W9W;all_HMJB4WI02GQO0H;	all_HMK61HD02IMSP6;all_HMJB4WI02G2PC8;all_HMJB4WI01EZEY8;all_HMK61HD01DVPMZ;all_HMJB4WI01D6TKZ;all_HMJB4WI02GX0WX;all_HMK61HD02GVDH0;all_HMK61HD02FNHVI;all_HMK61HD02G0MSO;all_HMJB4WI02JERWB;all_HMJB4WI01B45VM;		Hypothetical protein ORF249 from chromosome 10 chloroplast insertion [Oryza sativa Japonica Group];predicted protein [Hordeum vulgare subsp. vulgare];predicted protein [Hordeum vulgare subsp. vulgare];Os04g0591100 [Oryza sativa Japonica Group];predicted protein [Hordeum vulgare subsp. vulgare];predicted protein [Hordeum vulgare subsp. vulgare];;predicted protein [Hordeum vulgare subsp. vulgare];h…	ribulose-1,5-bisphosphate carboxylase/oxygenase large subunit, partial (chloroplast) [Polypogon monspeliensis];"ribulose 1,5-bisphosphate carboxylase/oxygenase large subunit [Lolium perenne]";;;"ribulose-1,5-bisphosphate carboxylase/oxygenase large subunit [Fuchsia cyrtandroides]";"ribulose-1,5-bisphosphate carboxylase/oxygenase large subunit [Microcalamus barbinodis]";conserved hypothetical prot…
	miR821	AAATATGAACTAAAAGTGG	0	52	Inf	all_isotig08203;all_HMK61HD01AJ8Z3;all_HMK61HD02JANSR;	all_HMJB4WI02HLGB4;all_HMJB4WI01A83FG;all_HMK61HD01A6SA7;		;;;	ribulose-1,5-bisphosphate carboxylase/oxygenase large subunit [Stanleya pinnata];"ribulose 1,5 biphosphate carboxylase large subunit [Lethedon cernua]";"ribulose-1,5-bisphosphate carboxylase/oxygenase large subunit [Suaeda prostrata]";
up_regulated	predicted_miRNA_48	CCACGCTGAGGACTTGCACGG	7	258	4.3883	all_isotig00135;all_isotig08232;all_isotig08235;all_isotig09232;all_isotig11521;all_isotig11653;all_isotig12367;all_isotig17234;all_isotig20432;all_isotig23154;all_HMK61HD01B1ZY5;all_HMK61HD01BSKG5;all_HMK61HD01AM223;all_HMK61HD01AZUGJ;all_HMK61HD01BJMN7;all_HMK61HD01ANQ2X;all_HMK61HD01BS16B;all_HMK61HD01DJQ3M;all_HMJB4WI02FXKUQ;all_HMJB4WI02F6QX2;all_HMJB4WI02GD5NI;all_HMJB4WI02JFJ94;all_HMJB4WI…	all_HMK61HD01AM223;all_HMK61HD02FDVGG;all_HMJB4WI02GU3ML;all_HMJB4WI01CLJWZ;all_isotig08235;all_HMJB4WI02JHULN;all_HMK61HD01BS16B;all_HMK61HD02JZ9XH;all_HMJB4WI02I2WL5;all_HMJB4WI01DR4P2;all_isotig11612;all_HMJB4WI01CXTF9;all_HMJB4WI01AW0OR;all_HMJB4WI01BBF3T;all_HMJB4WI01EOYNZ;all_HMJB4WI01COY3S;all_HMK61HD02H6LCV;all_HMJB4WI01BSJ0N;all_HMK61HD01BJMN7;all_HMK61HD02JF15K;all_HMJB4WI02GIIV9;all_HM…	all_HMJB4WI01BBF3T;all_HMK61HD02H6LCV;all_HMJB4WI01CLJWZ;all_HMJB4WI02I2WL5;all_HMJB4WI01CXTF9;all_HMK61HD01AM223;	ribulose-1,5-bisphosphate carboxylase/oxygenase large subunit (chloroplast) [Wolffiella lingulata];"ribulose-1,5-bisphosphate carboxylase/oxygenase large subunit (chloroplast) [Wolffiella lingulata]";"ribulose-1,5-bisphosphate carboxylase/oxygenase large subunit [Acorus calamus]";"ribulose-1,5-bisphosphate carboxylase/oxygenase large subunit [Bromus erectus]";"ribulose 1,5-bisphosphate carboxylas…	ribulose-1,5-bisphosphate carboxylase/oxygenase large subunit [Australopyrum velutinum];"ribulose-1,5-bisphosphate carboxylase/oxygenase large subunit [Ungernia flava]";"ribulose-1,5-bisphosphate carboxylase/oxygenase large subunit [Gloriosa baudii]";"ribulose-1,5-bisphosphate carboxylase/oxygenase large subunit (chloroplast) [Wolffiella lingulata]";"ribulose-1,5-bisphosphate carboxylase/oxygenas…	ribulose-1,5-bisphosphate carboxylase/oxygenase large subunit [Ungernia flava];"ribulose-1,5-bisphosphate carboxylase/oxygenase large subunit [Epipremnum aureum]";;"ribulose-1,5-bisphosphate carboxylase/oxygenase large subunit, partial (chloroplast) [Agropyron cristatum]";"ribulose 1,5-bisphosphate carboxylase/oxygenase large subunit [Blasia pusilla]";;
	predicted_miRNA_92	TTGTTGTGATGGTCGTCGGAG	7	36	1.54699		all_HMJB4WI01AMNJ2;	all_HMJB4WI01AMNJ2;		;	;
	predicted_miRNA_160	TGCAGGAGTGTTGGGCGGTAC	7	32	1.37707		all_isotig08395;	all_isotig02038;		ref|XP_003580383.1| PREDICTED: pentatricopeptide repeat-containing protein At5g13770. chloroplastic-like [Brachypodium distachyon];	Os09g0401300 [Oryza sativa Japonica Group]；
	predicted_miRNA_167	TGGGCAGGCAGAAACATTTTT	46	8	1.70799		all_isotig23015;	all_isotig23015;		;	;
	miR1151	CGGGGTGGTCGGACCCGG	65	196	1.46714	all_isotig00676;all_isotig01572;all_isotig01870;all_isotig01911;all_isotig02334;all_isotig02600;all_isotig03684;all_isotig04275;all_isotig04764;all_isotig04806;all_isotig04960;all_isotig05522;all_isotig06135;all_isotig07477;all_isotig07850;all_isotig08161;all_isotig09196;all_isotig10046;all_isotig10381;all_isotig10816;all_isotig11535;all_isotig12417;all_isotig12486;all_isotig12526;all_isotig12819…	all_HMJB4WI02GX9SD;all_isotig04850;all_isotig17453;all_isotig03713;all_HMK61HD02IJXGV;all_isotig23970;all_isotig22560;all_isotig05422;all_isotig16143;	all_isotig23932;	predicted protein [Hordeum vulgare subsp. vulgare];PREDICTED: CBS domain-containing protein CBSCBSPB5-like isoform 1 [Vitis vinifera];RecName: Full=Nitrate reductase [NADH]; Short=NR;PREDICTED: mitochondrial substrate carrier family protein Q-like [Brachypodium distachyon];predicted protein [Hordeum vulgare subsp. vulgare];predicted protein [Hordeum vulgare subsp. vulgare];predicted protein [Hord…	LHCI-680, photosystem I antenna protein [Hordeum vulgare subsp. vulgare];PREDICTED: inositol-3-phosphate synthase-like [Brachypodium distachyon];;transmembrane BAX inhibitor motif-containing protein 4 [Zea mays];unknown [Picea sitchensis];predicted protein [Hordeum vulgare subsp. vulgare];PREDICTED: F-box-like/WD repeat-containing protein ebi-like isoform 2 [Brachypodium distachyon];;predicted pr…
	miR2592	ATGGCTGTTTTGAGGAAGGTA	1	75	6.1041	all_isotig01417;all_isotig03031;all_isotig10973;all_isotig17605;all_HMK61HD02HOW9K;	all_isotig12860;all_HMK61HD02HOW9K;all_isotig10973;all_isotig07274;		predicted protein [Hordeum vulgare subsp. vulgare];;;;;	;;;;
	miR2867	ACAGGACCGTGTGGGATGGCT	77	360	2.09987	all_isotig12732;all_isotig19739;	all_isotig20484;		PREDICTED: probable allantoinase 1-like [Brachypodium distachyon];PREDICTED: uncharacterized protein LOC100840355 [Brachypodium distachyon];	PREDICTED: tubulin alpha-1 chain-like [Brachypodium distachyon];
	miR2919	AAGGGGGGGAGGGGAGAACA	6	28	2.09721	all_isotig01369;all_isotig01603;all_isotig02851;all_isotig16541;all_isotig17599;all_HMK61HD01DQKX4;all_HMK61HD01EAV8Y;all_HMJB4WI01CW2QT;all_HMK61HD02H5ZKM;all_HMK61HD02I5NV0;	all_HMK61HD01BBAYA;all_isotig17599;		RecName: Full=Plasma membrane ATPase; AltName: Full=Proton pump;predicted protein [Hordeum vulgare subsp. vulgare];predicted protein [Hordeum vulgare subsp. vulgare];PREDICTED: SAGA-associated factor 11 homolog [Brachypodium distachyon];predicted protein [Hordeum vulgare subsp. vulgare];;;;predicted protein [Hordeum vulgare subsp. vulgare];predicted protein [Hordeum vulgare subsp. vulgare];	;predicted protein [Hordeum vulgare subsp. vulgare];
	miR4993	GGCGGCTGGTGGAGGATG	30	132	2.01231	all_isotig00333;all_isotig00762;all_isotig00927;all_isotig01440;all_isotig01833;all_isotig02150;all_isotig02262;all_isotig02391;all_isotig02592;all_isotig02629;all_isotig02797;all_isotig02867;all_isotig02934;all_isotig02934;all_isotig03472;all_isotig03556;all_isotig03860;all_isotig03869;all_isotig04263;all_isotig04330;all_isotig04772;all_isotig04960;all_isotig04975;all_isotig05264;all_isotig05478…	all_HMK61HD02G6PKY;all_HMK61HD01CH44Q;all_HMK61HD01DLP9W;all_HMK61HD02HDXJ6;all_HMJB4WI01DBVX7;all_HMK61HD02FUR69;all_isotig00811;all_HMJB4WI02IY9HX;all_HMK61HD01CVHEX;all_HMJB4WI02IGRNI;all_isotig03354;		predicted protein [Hordeum vulgare subsp. vulgare];;;RecName: Full=Endoplasmin homolog; AltName: Full=Glucose-regulated protein 94 homolog; Short=GRP-94 homolog; Flags: Precursor;predicted protein [Hordeum vulgare subsp. vulgare];calcineurin B-like protein 2 [Hordeum brevisubulatum];PREDICTED: uncharacterized protein LOC100251572 [Vitis vinifera];predicted protein [Hordeum vulgare subsp. vulgare]…	predicted protein [Hordeum vulgare subsp. vulgare];;"RecName: Full=Chlorophyll a-b binding protein 7, chloroplastic; AltName: Full=LHCI type II CAB-7; Flags: Precursor";"LHCI-680, photosystem I antenna protein [Hordeum vulgare subsp. vulgare]";"RecName: Full=Chlorophyll a-b binding protein 7, chloroplastic; AltName: Full=LHCI type II CAB-7; Flags: Precursor";"LHCI-680, photosystem I antenna prote…
	miR5174	CTCCGTTCCAAAATAGATGAC	18	52	1.40531	all_isotig00762;all_isotig03034;all_isotig03141;all_isotig05300;all_isotig06675;all_isotig09825;all_isotig13558;all_isotig13671;all_isotig13957;all_isotig14109;all_isotig16609;all_isotig16990;all_isotig21574;all_HMK61HD01DOP2C;all_HMK61HD01DHXKF;all_HMK61HD01ED9UV;all_HMJB4WI02IXFAD;all_HMJB4WI02HLOBS;all_HMJB4WI02IUG87;all_HMJB4WI01BIPVM;all_HMJB4WI01DINQ1;all_HMJB4WI01CHX15;all_HMJB4WI01BQ3U5;a…	all_isotig12612;	all_isotig20387;all_isotig12612;all_isotig06675;all_isotig10601;all_HMJB4WI02ICR1K;all_HMJB4WI01B6MKE;	;predicted protein [Hordeum vulgare subsp. vulgare];;predicted protein [Hordeum vulgare subsp. vulgare];;predicted protein [Hordeum vulgare subsp. vulgare];predicted protein [Hordeum vulgare subsp. vulgare];;;;PREDICTED: uncharacterized protein LOC100835307 [Brachypodium distachyon];predicted protein [Hordeum vulgare subsp. vulgare];;;;predicted protein [Hordeum vulgare subsp. vulgare];;;;;;;;;	;	predicted protein [Hordeum vulgare subsp. vulgare];;;;;;
	miR5508	TAGATGGCGACGGTAGTGG	3	728	7.79764	all_isotig00273;all_isotig11390;all_isotig11478;all_isotig22149;all_isotig27129;all_HMK61HD01C12C5;all_HMJB4WI02ILY2K;all_HMK61HD02HPIO9;	all_isotig02038;all_HMK61HD01CC6TS;all_isotig16539;		TPA: NAC transcription factor, partial [Hordeum vulgare subsp. vulgare];predicted protein [Hordeum vulgare subsp. vulgare];;;;;hypothetical protein OsI_00552 [Oryza sativa Indica Group];predicted protein [Hordeum vulgare subsp. vulgare];	Os09g0401300 [Oryza sativa Japonica Group];"ribulose-1,5-bisphosphate carboxylase/oxygenase large subunit [Castellia tuberculosa]";predicted protein [Hordeum vulgare subsp. vulgare];
down_regulated	predicted_miRNA_112	TCATATATTGTGGGGCGGAGG	25	15	-1.55254	all_isotig14893;all_HMK61HD01D2AV3;all_HMJB4WI01DEFO8;all_HMJB4WI01BZD3U;		all_isotig26050;all_isotig22776;all_isotig23396;	;;;;		;;;
	predicted_miRNA_90	TTCGTCGGACGAGCGTGCCT	56	23	-2.09937	all_isotig07043;	all_isotig00048;		predicted protein [Hordeum vulgare subsp. vulgare];	predicted protein [Hordeum vulgare subsp. vulgare];
	predicted_miRNA_52	TCTTCTATCGTGGGACGGAGG	8	6	-1.23061	all_isotig14893;all_HMK61HD01D2AV3;		all_isotig23396;all_isotig26050;all_isotig22776;	;;		;;;
	predicted_miRNA_58	AGGAGGGGAGGGAAGGGAAGG	146	125	-1.03962	all_isotig00377;all_isotig01412;all_isotig04957;all_isotig05295;all_isotig08900;all_isotig09142;all_isotig09648;all_isotig10587;all_isotig16811;all_isotig17240;all_isotig19850;all_isotig19955;all_HMK61HD01EUFR3;all_HMJB4WI02H9TAW;all_HMJB4WI01DDLM1;all_HMJB4WI01B7I6J;all_HMK61HD02ICOMG;all_HMK61HD02IHRLM;	all_HMK61HD02IHRLM;all_isotig04806;	all_HMK61HD02IHRLM;	;putative CENP-E-like kinetochore protein [Triticum monococcum];PREDICTED: RNA polymerase-associated protein CTR9 homolog [Brachypodium distachyon];RecName: Full=60S ribosomal protein L17-2;histone H2A [Zea mays];RecName: Full=Catalase-1;unknown protein [Triticum turgidum];predicted protein [Hordeum vulgare subsp. vulgare];predicted protein [Hordeum vulgare subsp. vulgare];;"PREDICTED: UDP-sulfoq…	RecName: Full=30S ribosomal protein 3, chloroplastic; AltName: Full=Plastid-specific 30S ribosomal protein 3; Short=PSRP-3; Flags: Precursor;;	;
	predicted_miRNA_147	AGGATGAGTAGGCCACGGGGA	112	51	-1.95051	all_isotig11814;all_isotig11922;all_isotig13595;all_isotig18841;all_HMK61HD01EFLGN;	all_HMJB4WI02GWVOA;		;;predicted protein [Hordeum vulgare subsp. vulgare];predicted protein [Hordeum vulgare subsp. vulgare];;	;
	predicted_miRNA_171	AGCGCAGAGATGGTCGTCGGT	10	5	-1.81558	all_HMJB4WI02F511X;	all_HMJB4WI02F511X;all_HMJB4WI01COGNC;all_HMJB4WI01CJC06;all_HMJB4WI02JL2MX;all_HMJB4WI01BNM2M;all_HMK61HD02JG2OZ;all_HMJB4WI01AQWZK;all_HMJB4WI01BGQ6T;all_HMK61HD01EWOEO;all_HMJB4WI01EU5ME;all_HMJB4WI02H675Z;all_HMJB4WI01CLL65;all_HMK61HD02JRAL5;all_HMJB4WI01AHLJF;all_HMK61HD02G5LNM;all_HMJB4WI02JNVDP;all_HMK61HD02JHMBV;all_HMJB4WI01DCYEJ;all_HMK61HD02IDGGT;all_HMJB4WI02G7C2B;all_HMJB4WI01DCHFQ;…	all_HMJB4WI02F511X;all_HMJB4WI01COGNC;all_HMJB4WI01CJC06;all_HMJB4WI02JL2MX;all_HMJB4WI01BNM2M;all_HMK61HD02JG2OZ;all_HMJB4WI01AQWZK;all_HMJB4WI01BGQ6T;all_HMK61HD01EWOEO;all_HMJB4WI01EU5ME;all_HMJB4WI02H675Z;all_HMJB4WI01CLL65;all_HMK61HD02JRAL5;all_HMJB4WI01AHLJF;all_HMK61HD02G5LNM;all_HMJB4WI02JNVDP;all_HMK61HD02JHMBV;all_HMJB4WI01DCYEJ;all_HMK61HD02IDGGT;all_HMJB4WI02G7C2B;all_HMJB4WI01DCHFQ;…	rbcL gene product [Leersia tisserantii];	ribulose-1,5-bisphosphate carboxylase/oxygenase large subunit [Guatteria sp. Pirie et al. 158];"ribulose-1,5-bisphosphate carboxylase/oxygenase large subunit [Calypogeia fissa]";"ribulose-1,5-bisphosphate carboxylase/oxygenase large subunit [Mesostigma viride]";"ribulose-1,5-bisphosphate carboxylase/oxygenase large subunit [Baccharis halimifolia]";;"ribulose-1,5-bisphosphate carboxylase/oxygenase…	rbcL gene product [Leersia tisserantii];rbcL gene product [Leersia tisserantii];"ribulose 1,5-bisphosphate carboxylase, partial [Sapranthus viridiflorus]";"ribulose-1,5-bisphosphate carboxylase/oxygenase large subunit [Cyperus compressus]";"ribulose-1,5-bisphosphate carboxylase/oxygenase large subunit [Mesostigma viride]";"ribulose-1,5-bisphosphate carboxylase/oxygenase large subunit [Ismene varg…
	predicted_miRNA_126	TGGATCAGGTACTTGAGGTTG	841	667	-1.14999	all_HMJB4WI01DDKMK;	all_isotig00576;	all_isotig00576;	PREDICTED: cysteine-rich receptor-like protein kinase 25-like [Brachypodium distachyon];	PREDICTED: eukaryotic translation initiation factor 1A-like isoform 1 [Brachypodium distachyon];	PREDICTED: eukaryotic translation initiation factor 1A-like isoform 1 [Brachypodium distachyon];
	predicted_miRNA_214	ATAGTGAGATAGAGAGAGAGCTG	19	5	-2.74157	all_isotig12654;	all_isotig09895;		predicted protein [Hordeum vulgare subsp. vulgare];	RecName: Full=Thioredoxin H-type; Short=Trx-H; AltName: Full=TrxTa;
	miR1427	GCGGAACTGTCGGTGGGCGC	13	5	-1.50383	all_isotig00243;all_isotig03425;all_isotig09323;all_isotig16822;all_isotig20727;all_isotig22502;all_HMK61HD01BBP5L;all_HMJB4WI01D4IVV;	all_isotig10514;		RNA polymerase beta'' chain [Triticum aestivum];;predicted protein [Hordeum vulgare subsp. vulgare];predicted protein [Hordeum vulgare subsp. vulgare];;predicted protein [Hordeum vulgare subsp. vulgare];;photosystem I antenna protein [Oryza sativa Indica Group];
	miR1023	AGGGGATCGTGGAGTGCAT	16	4	-2.12532	all_isotig01314;all_isotig02690;all_isotig02729;all_isotig03079;all_isotig06293;all_isotig16425;all_isotig16486;all_HMJB4WI02IP6FV;all_HMJB4WI01EGNVH;all_HMK61HD02HDA5G;	all_isotig02346;		;predicted protein [Hordeum vulgare subsp. vulgare];predicted protein [Hordeum vulgare subsp. vulgare];predicted protein [Physcomitrella patens subsp. patens];predicted protein [Hordeum vulgare subsp. vulgare];predicted protein [Hordeum vulgare subsp. vulgare];PREDICTED: uncharacterized protein LOC100838094 [Brachypodium distachyon];PREDICTED: probable protein phosphatase 2C 27-like [Glycine max]…	alpha tubulin-2A [Triticum aestivum];
	miR1136	TCGCAGGTATGGATGTATCTA	87	40	-1.24621	all_isotig00422;all_isotig04293;all_isotig04420;all_isotig08909;all_isotig09088;all_isotig12099;all_isotig15345;all_isotig18896;all_isotig20738;all_isotig21594;all_isotig25191;all_HMK61HD01AL1JP;all_HMK61HD01DVMJ2;all_HMK61HD01CDPPG;all_HMJB4WI01BN3V6;	all_isotig02072;		predicted protein [Hordeum vulgare subsp. vulgare];predicted protein [Hordeum vulgare subsp. vulgare];predicted protein [Hordeum vulgare subsp. vulgare];predicted protein [Hordeum vulgare subsp. vulgare];;ricin B chain [Ricinus communis];;;;;;;;predicted protein [Hordeum vulgare subsp. vulgare];;	PREDICTED: phospholipase C 4-like [Brachypodium distachyon];
	miR164	TGGAGAAGCAGGGCACGTGCA	12697	2819	-2.29643	all_isotig01193;all_HMK61HD01BMA6W;all_HMJB4WI02JU8UD;	all_HMJB4WI01DYP1I;		;;;	predicted protein [Hordeum vulgare subsp. vulgare];
	miR2089	AGGATTGGTGTAATGGTA	81	20	-2.14312	all_isotig01372;all_isotig02148;all_isotig08421;all_isotig11760;all_isotig14395;all_isotig22495;all_HMJB4WI02I0QEM;all_HMJB4WI01DNVAX;all_HMJB4WI01EYM3S;	all_HMJB4WI02GRDKM;all_HMJB4WI02HT8NS;all_HMJB4WI01EEJ7F;all_HMJB4WI02I4K0P;all_HMJB4WI01BNPOJ;all_HMJB4WI01A8X1H;all_HMJB4WI01BPE2K;all_HMJB4WI01CJUYV;all_HMJB4WI02I88O8;all_HMK61HD01APPV5;all_HMJB4WI02H9MMS;all_HMJB4WI01CEEU3;all_HMJB4WI01A0KBF;all_HMJB4WI02I5UVQ;all_HMK61HD01DW4QL;all_HMK61HD02GTXQE;all_HMK61HD02F3U5S;all_HMK61HD02H6VHN;all_HMK61HD02GHWL0;all_HMJB4WI02F1V02;all_HMJB4WI02G2XA1;…		predicted protein [Hordeum vulgare subsp. vulgare];predicted protein [Hordeum vulgare subsp. vulgare];PREDICTED: uncharacterized protein LOC100840703 [Brachypodium distachyon];"PREDICTED: probable N-acetyl-gamma-glutamyl-phosphate reductase, chloroplastic-like [Brachypodium distachyon]";;;PREDICTED: uncharacterized protein LOC100846676 [Brachypodium distachyon];;Os07g0418100 [Oryza sativa Japonic…	ribulose-1,5-bisphosphate carboxylase/oxygenase large subunit [Soulamea amara];"ribulose-1,5-bisphosphate carboxylase/oxygenase large subunit [Ungernia flava]";"ribulose-1,5-bisphosphate carboxylase/oxygenase large subunit [Euptelea pleiosperma]";"ribulose-1,5-bisphosphate carboxylase/oxygenase large subunit, partial (chloroplast) [Merxmuellera guillarmodae]";"ribulose-1,5-bisphosphate carboxylas…
	miR3633	GTGATTGGATGGTTAGGAGG	2174	87	-4.76838	all_isotig01359;all_isotig04068;all_isotig07052;all_isotig10580;all_isotig10582;all_isotig15926;all_isotig19333;all_isotig24576;all_HMJB4WI01CXGI8;all_HMK61HD02H7BM9;	all_isotig03328;		photosystem I P700 apoprotein A2 [Potamophila parviflora];alternative oxidase [Triticum aestivum];PREDICTED: 26S protease regulatory subunit 7-like [Brachypodium distachyon];;;hypothetical protein OsJ_13353 [Oryza sativa Japonica Group];PREDICTED: uncharacterized protein LOC100837379 [Brachypodium distachyon];;;predicted protein [Hordeum vulgare subsp. vulgare];	predicted protein [Hordeum vulgare subsp. vulgare];
	miR398	TGTGTTCTCAGGTCGCCCCCG	332	163	-1.15151	all_isotig08171;	all_isotig04052;	all_isotig04052;	predicted protein [Hordeum vulgare subsp. vulgare];	predicted protein [Hordeum vulgare subsp. vulgare];	predicted protein [Hordeum vulgare subsp. vulgare];
	miR5021	AGAGGAAGAAGAAGAAGAAGAA	315	53	-2.69649	all_isotig00598;all_isotig01082;all_isotig01082;all_isotig01359;all_isotig01488;all_isotig01792;all_isotig01862;all_isotig02033;all_isotig02077;all_isotig02080;all_isotig02120;all_isotig02186;all_isotig02385;all_isotig02394;all_isotig02673;all_isotig02923;all_isotig03020;all_isotig03375;all_isotig03508;all_isotig03777;all_isotig03869;all_isotig04165;all_isotig04704;all_isotig04932;all_isotig05097…	all_HMJB4WI01EKZ0Y;all_isotig09955;all_isotig08427;all_HMK61HD02G8SWD;all_isotig05767;all_isotig21843;all_isotig02120;all_isotig02077;all_isotig15170;all_isotig22782;all_isotig17998;all_isotig17655;all_isotig00598;all_isotig17969;all_isotig05644;all_isotig01082;all_HMJB4WI01EDEW1;all_isotig23296;all_isotig14796;	all_isotig09955;all_isotig08427;all_isotig17998;all_HMK61HD02G8SWD;all_isotig05767;all_isotig17655;all_isotig02077;all_isotig17969;all_isotig15170;all_isotig05644;all_isotig01082;all_isotig22782;all_HMJB4WI01EDEW1;all_isotig23296;all_isotig14796;	predicted protein [Hordeum vulgare subsp. vulgare];predicted protein [Hordeum vulgare subsp. vulgare];predicted protein [Hordeum vulgare subsp. vulgare];photosystem I P700 apoprotein A2 [Potamophila parviflora];;PREDICTED: uncharacterized protein LOC100833395 [Brachypodium distachyon];mitochondrial aldehyde dehydrogenase [Secale cereale];predicted protein [Hordeum vulgare subsp. vulgare];predicte…	;predicted protein [Hordeum vulgare subsp. vulgare];;predicted protein [Hordeum vulgare subsp. vulgare];;;;hypothetical protein [Triticum urartu];predicted protein [Hordeum vulgare subsp. vulgare];predicted protein [Hordeum vulgare subsp. vulgare];predicted protein [Hordeum vulgare subsp. vulgare];predicted protein [Hordeum vulgare subsp. vulgare];predicted protein [Hordeum vulgare subsp. vulgare…	;predicted protein [Hordeum vulgare subsp. vulgare];;predicted protein [Hordeum vulgare subsp. vulgare];;;;hypothetical protein [Triticum urartu];predicted protein [Hordeum vulgare subsp. vulgare];predicted protein [Hordeum vulgare subsp. vulgare];predicted protein [Hordeum vulgare subsp. vulgare];predicted protein [Hordeum vulgare subsp. vulgare];predicted protein [Hordeum vulgare subsp. vulgare…
	miR5076	AAATGGGAGCAGAGCAGGTT	38	4	-3.37329	all_isotig00923;all_isotig09005;all_isotig09121;all_isotig11470;all_isotig15104;all_isotig17269;all_isotig18693;	all_isotig15104;	all_isotig15104;	phosphoethanolamine methyltransferase [Triticum aestivum];Os05g0490300 [Oryza sativa Japonica Group];;predicted protein [Hordeum vulgare subsp. vulgare];predicted protein [Hordeum vulgare subsp. vulgare];;;	predicted protein [Hordeum vulgare subsp. vulgare];	predicted protein [Hordeum vulgare subsp. vulgare];
	miR5137	ACGCGAGAACACGGATGGGCT	73	30	-1.40812	all_isotig00078;all_isotig01639;all_isotig02235;all_isotig02473;all_isotig02553;all_isotig05180;all_isotig05391;all_isotig07604;all_isotig08321;all_isotig10602;all_isotig11781;all_isotig15731;all_isotig18039;all_isotig19122;all_isotig25043;all_HMJB4WI02FV1FB;all_HMK61HD02HLF4T;all_HMK61HD02GM733;	all_HMJB4WI01B6TP2;all_isotig05305;all_isotig14796;all_HMJB4WI01A66VB;all_isotig17772;all_isotig18853;all_HMJB4WI01ATXJ8;all_isotig10251;		ribulose-1,5-bisphosphate carboxylase/oxygenase large subunit (chloroplast) [Panicum virgatum];predicted protein [Hordeum vulgare subsp. vulgare];predicted protein [Hordeum vulgare subsp. vulgare];predicted protein [Hordeum vulgare subsp. vulgare];26s proteasome non-ATPase regulatory subunit [Triticum aestivum];ELF4-like protein [Hordeum vulgare];PREDICTED: calcium-binding mitochondrial carrier p…	;predicted protein [Hordeum vulgare subsp. vulgare];predicted protein [Hordeum vulgare subsp. vulgare];predicted protein [Hordeum vulgare subsp. vulgare];predicted protein [Hordeum vulgare subsp. vulgare];"PREDICTED: photosystem II 22 kDa protein, chloroplastic-like [Brachypodium distachyon]";;predicted protein [Hordeum vulgare subsp. vulgare];
	miR5264	TTGATCAGGACTTGGCATT	88	32	-1.58463	all_isotig02771;all_isotig03008;all_isotig15148;all_HMK61HD01CEITC;		all_HMK61HD01CA3FT;all_HMJB4WI01EYZ18;	alpha tubulin-1B [Triticum aestivum];;;unknown [Zea mays];		predicted protein [Hordeum vulgare subsp. vulgare];"ribulose-1,5-bisphosphate carboxylase/oxygenase large subunit [Leymus paboanus]";
	miR5281	TCTTACATTATAGGACGGAGGGAG	461	156	-1.68841	all_isotig03326;all_isotig03820;all_isotig03982;all_isotig04947;all_isotig06880;all_isotig06965;all_isotig08147;all_isotig09292;all_isotig09866;all_isotig13075;all_isotig13160;all_isotig24233;all_isotig26050;all_HMK61HD01CYI7Z;all_HMK61HD01AG9WW;all_HMK61HD01BZFRL;all_HMK61HD02GVV0G;		all_isotig26050;all_isotig22776;	predicted protein [Hordeum vulgare subsp. vulgare];PREDICTED: uncharacterized protein LOC100839022 [Brachypodium distachyon];;predicted protein [Hordeum vulgare subsp. vulgare];predicted protein [Hordeum vulgare subsp. vulgare];predicted protein [Hordeum vulgare subsp. vulgare];predicted protein [Hordeum vulgare subsp. vulgare];;predicted protein [Hordeum vulgare subsp. vulgare];;;;;;;;;		;;
	miR529	AAAAGAGAGAGAGAAGCAGCC	85	23	-2.01104	all_isotig01293;all_isotig02771;all_isotig03320;all_isotig03472;all_isotig05566;all_isotig10211;all_isotig12524;all_isotig15969;all_isotig18329;all_isotig18334;all_isotig27930;all_HMJB4WI01EUNFW;all_HMK61HD02IEW90;		all_isotig23722;	;alpha tubulin-1B [Triticum aestivum];;;;;predicted protein [Hordeum vulgare subsp. vulgare];predicted protein [Hordeum vulgare subsp. vulgare];predicted protein [Hordeum vulgare subsp. vulgare];;;;;		predicted protein [Hordeum vulgare subsp. vulgare];
	miR5386	GTCCTCGTCGCCGCGCTG	21	9	-1.34757	all_isotig00436;all_isotig00460;all_isotig01131;all_isotig02159;all_isotig02430;all_isotig02501;all_isotig02600;all_isotig02706;all_isotig02909;all_isotig04025;all_isotig04185;all_isotig04283;all_isotig04404;all_isotig04407;all_isotig04408;all_isotig04927;all_isotig05327;all_isotig05662;all_isotig05727;all_isotig05734;all_isotig05944;all_isotig06123;all_isotig06209;all_isotig06563;all_isotig07173…		all_HMJB4WI02FOF4T;all_isotig03773;all_HMJB4WI02IO1XM;all_isotig03520;	hypothetical protein OsI_05682 [Oryza sativa Indica Group];PREDICTED: uncharacterized protein LOC100828601 isoform 1 [Brachypodium distachyon];;predicted protein [Hordeum vulgare subsp. vulgare];predicted protein [Hordeum vulgare subsp. vulgare];PREDICTED: uncharacterized protein LOC100825330 [Brachypodium distachyon];predicted protein [Hordeum vulgare subsp. vulgare];PREDICTED: pollen-specific p…		Chain K, Improved Model Of Plant Photosystem I;predicted protein [Hordeum vulgare subsp. vulgare];"Chain K, Improved Model Of Plant Photosystem I";predicted protein [Hordeum vulgare subsp. vulgare];
	miR5493	GCTGGGCTCGGGCGGCGTG	51	5	-3.47585	all_isotig01769;all_isotig02177;all_isotig02879;all_isotig03251;all_isotig03415;all_isotig03963;all_isotig04861;all_isotig07204;all_isotig08939;all_isotig11250;all_isotig13221;all_isotig13567;all_isotig15582;all_isotig17978;all_isotig20825;all_isotig27271;all_HMJB4WI02JH15O;all_HMJB4WI01DETTB;all_HMK61HD02IGOLW;		all_HMJB4WI02J7U5O;all_HMJB4WI02JXIFP;all_isotig20226;all_HMJB4WI01DAYQ6;all_isotig05773;all_isotig02343;all_HMK61HD02JCQTX;all_isotig00215;all_HMJB4WI01EE0HU;all_isotig11356;all_isotig20135;all_HMK61HD01C0NC8;all_HMK61HD02H7G5Q;	glutamyl tRNA reductase [Triticum aestivum];glutamyl tRNA reductase [Triticum aestivum];predicted protein [Hordeum vulgare subsp. vulgare];predicted protein [Hordeum vulgare subsp. vulgare];Os12g0109900 [Oryza sativa Japonica Group];PREDICTED: bifunctional purine biosynthesis protein PurH-like [Brachypodium distachyon];PREDICTED: uncharacterized protein LOC100833635 [Brachypodium distachyon];seed…		;predicted protein [Hordeum vulgare subsp. vulgare];predicted protein [Hordeum vulgare subsp. vulgare];predicted protein [Hordeum vulgare subsp. vulgare];RecName: Full=Catalase-1;RecName: Full=Catalase-1;;predicted protein [Hordeum vulgare subsp. vulgare];;predicted protein [Hordeum vulgare subsp. vulgare];predicted protein [Hordeum vulgare subsp. vulgare];"PREDICTED: oxygen-evolving enhancer pro…
	miR5565	TGTGTGGACTGTTGTCGGC	40360	60	-9.51894	all_isotig00036;all_isotig04298;all_isotig14906;all_isotig22848;all_HMK61HD01EKWYL;all_HMJB4WI02FTJF5;all_HMJB4WI02JLVGB;all_HMJB4WI02JX9TC;	all_isotig04796;all_isotig19387;all_isotig02343;all_isotig07092;all_isotig18966;all_HMK61HD01BBOEM;all_isotig05829;all_isotig07315;all_isotig16858;all_HMJB4WI01EUUIG;all_isotig08421;all_HMJB4WI02ISCV8;		hypothetical protein MTR_5g051170 [Medicago truncatula];salt tolerant protein [Triticum aestivum];predicted protein [Hordeum vulgare subsp. vulgare];;PREDICTED: uncharacterized protein LOC100830885 [Brachypodium distachyon];;predicted protein [Hordeum vulgare subsp. vulgare];;	LHCI-680, photosystem I antenna protein [Hordeum vulgare subsp. vulgare];PREDICTED: uncharacterized protein LOC100840703 [Brachypodium distachyon];PREDICTED: serine/threonine-protein phosphatase PP2A-1 catalytic subunit-like [Brachypodium distachyon];uncharacterized protein LOC100806907 [Glycine max];RecName: Full=Catalase-1;predicted protein [Hordeum vulgare subsp. vulgare];PREDICTED: histone H4…
	miR5671	CATGGTGGTGACGGGTGAC	9170	1376	-2.86164	all_isotig00359;all_isotig02999;all_isotig08376;all_isotig11312;all_isotig16545;all_isotig21736;all_HMK61HD01AVMON;all_HMK61HD01AGQ0N;all_HMJB4WI02I03LH;all_HMJB4WI02HGIH6;all_HMJB4WI02G7DS5;all_HMK61HD02F7THG;	all_isotig09415;	all_isotig09415;	RRNA intron-encoded homing endonuclease [Medicago truncatula];;;;hypothetical protein SORBIDRAFT_01g041750 [Sorghum bicolor];;;"glutamate decarboxylase, putative, expressed [Triticum aestivum]";;;predicted protein [Hordeum vulgare subsp. vulgare];;	predicted protein [Hordeum vulgare subsp. vulgare];	predicted protein [Hordeum vulgare subsp. vulgare];
